# Supplementary material for: Transcriptome analysis revealed the regulation of gibberellin and the establishment of photosynthetic system promote rapid seed germination and early growth of seedling in pearl millet
Source: Biotechnol Biofuels. 2021 Apr 11;14:94. doi: 10.1186/s13068-021-01946-6 (PMC8040237; doi:10.1186/s13068-021-01946-6)
Supplement: Supplementary file 2 — Additional file 2: Table S1. Germination time of different plant seed. Table S2. Length of germ and radicle in different time points. Table S3. Summary of raw sequencing data quality. Table S4. Correlation coefficient between biological replicates of different samples. Table S5. Pathways of gene enrichment in the four modules. Table S6. Gibberellin content at different time points. Table S7. The original reads counts value of the genes. [file 13068_2021_1946_MOESM2_ESM.xlsx]

## Sheet: Table S1
Table S1 Germination time of different plant seeds
Plant name	Germination time of 50% seeds （h）	Germination time of rest seeds（h）
Pearl millet	24	36
Maize	48	72
Switchgrass	120	144
Rice	72	96
Orchardgrass	144	168

## Sheet: Table S2
Table S2 Length of germ and radicle in different time points
Time points	The length of radicle/mm	The length of germ/mm
24HAI	6.4±2.4C	2.7±0.8C
36HAI	16.3±6.5B	10.5±3.4B
48HAI	20.5±6.4A	12.4±3.1A
note: Different capital letters indicate a significant difference at P<0.01

## Sheet: Table S3
Table S3 Summary of raw sequencing data quality
Library ID	Sample	Raw Reads	Clean Reads	Clean Bases	Error rate	Q20	Q30
FRAS19H100416-1a	Seed_1_1	36492866	35211540	5.28G	0.04	97.62	93.86
FRAS19H100416-1a	Seed_1_2	36492866	35211540	5.28G	0.04	97.24	92.88
FRAS19H100416-2a	Seed_2_1	40134371	38420836	5.76G	0.04	97.76	94.17
FRAS19H100416-2a	Seed_2_2	40134371	38420836	5.76G	0.04	97.35	93.14
FRAS19H100416-1r	Seed_3_1	39380150	36862356	5.53G	0.04	97.84	94.32
FRAS19H100416-1r	Seed_3_2	39380150	36862356	5.53G	0.04	97.78	93.94
FRAS192024757-1a	2HAIS_1_1	36833349	34824770	5.22G	0.04	97.39	93.35
FRAS192024757-1a	2HAIS_1_2	36833349	34824770	5.22G	0.04	97.06	92.62
FRAS192024758-1a	2HAIS_2_1	40888761	39193588	5.88G	0.04	97.76	94.18
FRAS192024758-1a	2HAIS_2_2	40888761	39193588	5.88G	0.04	97.44	93.38
FRAS192024759-1a	2HAIS_3_1	40035692	38285748	5.74G	0.04	97.86	94.36
FRAS192024759-1a	2HAIS_3_2	40035692	38285748	5.74G	0.04	97.74	93.97
FRAS192024760-1a	24HAIG_1_1	40677165	38757608	5.81G	0.04	97.86	94.29
FRAS192024760-1a	24HAIG_1_2	40677165	38757608	5.81G	0.04	97.46	93.31
FRAS192024761-1a	24HAIG_2_1	41127635	39593568	5.94G	0.04	97.91	94.4
FRAS192024761-1a	24HAIG_2_2	41127635	39593568	5.94G	0.04	97.62	93.68
FRAS192024762-1a	24HAIG_3_1	41583066	39236122	5.89G	0.04	97.6	93.67
FRAS192024762-1a	24HAIG_3_2	41583066	39236122	5.89G	0.04	97.34	93.1
FRAS192024763-1a	24HAIR_1_1	35219038	33581891	5.04G	0.04	97.53	93.56
FRAS192024763-1a	24HAIR_1_2	35219038	33581891	5.04G	0.04	97.13	92.73
FRAS192024764-1a	24HAIR_2_1	35293209	34305426	5.15G	0.04	97.7	93.8
FRAS192024764-1a	24HAIR_2_2	35293209	34305426	5.15G	0.04	97.82	94.04
FRAS192024765-1a	24HAIR_3_1	36112150	34541978	5.18G	0.04	97.51	93.52
FRAS192024765-1a	24HAIR_3_2	36112150	34541978	5.18G	0.04	97.17	92.79
FRAS192024766-1a	36HAIG_1_1	39076589	37342218	5.6G	0.04	97.82	94.06
FRAS192024766-1a	36HAIG_1_2	39076589	37342218	5.6G	0.04	97.72	93.65
FRAS192024767-1a	36HAIG_2_1	37564800	36381981	5.46G	0.04	97.48	93.46
FRAS192024767-1a	36HAIG_2_2	37564800	36381981	5.46G	0.04	97.15	92.69
FRAS192024768-1a	36HAIG_3_1	36980768	35636423	5.35G	0.04	97.6	93.67
FRAS192024768-1a	36HAIG_3_2	36980768	35636423	5.35G	0.04	96.96	92.23
FRAS192039861-1a	36HAIR_1_1	40270344	38895163	5.83G	0.04	98	94.62
FRAS192039861-1a	36HAIR_1_2	40270344	38895163	5.83G	0.04	97.39	93.09
FRAS192039862-1a	36HAIR_2_1	42543864	41346841	6.2G	0.04	98.04	94.66
FRAS192039862-1a	36HAIR_2_2	42543864	41346841	6.2G	0.04	97.62	93.59
FRAS192039863-1a	36HAIR_3_1	40779167	39742808	5.96G	0.04	97.83	94.19
FRAS192039863-1a	36HAIR_3_2	40779167	39742808	5.96G	0.04	97.27	92.9
FRAS192024772-1a	48HAIG_1_1	36586657	35051827	5.26G	0.04	97.7	93.89
FRAS192024772-1a	48HAIG_1_2	36586657	35051827	5.26G	0.04	97.38	93.17
FRAS192024773-1a	48HAIG_2_1	37697445	36634273	5.5G	0.04	97.68	93.79
FRAS192024773-1a	48HAIG_2_2	37697445	36634273	5.5G	0.04	97.44	93.12
FRAS192024774-1a	48HAIG_3_1	37108384	36109624	5.42G	0.04	97.72	93.85
FRAS192024774-1a	48HAIG_3_2	37108384	36109624	5.42G	0.04	97.59	93.46
FRAS192039864-1a	48HAIR_1_1	39051533	37909862	5.69G	0.04	97.92	94.38
FRAS192039864-1a	48HAIR_1_2	39051533	37909862	5.69G	0.04	96.93	92.01
FRAS192039865-1a	48HAIR_2_1	34402297	33395607	5.01G	0.04	97.67	93.79
FRAS192039865-1a	48HAIR_2_2	34402297	33395607	5.01G	0.04	97.06	92.43
FRAS192039866-1a	48HAIR_3_1	40350743	39142649	5.87G	0.04	97.9	94.3
FRAS192039866-1a	48HAIR_3_2	40350743	39142649	5.87G	0.04	97.61	93.59

## Sheet: Table S4
Table S4 Correlation coefficient between biological replicates of different samples
Var1	Var2	correlation coefficient	p_value
Seed_2	Seed_1	0.998842	0
Seed_3	Seed_1	0.993673	0
Seed_3	Seed_2	0.992011	0
2HAIS_2	2HAIS_1	0.975469	0
2HAIS_3	2HAIS_1	0.969039	0
2HAIS_3	2HAIS_2	0.990192	0
24HAIG_2	24HAIG_1	0.902491	0
24HAIG_3	24HAIG_1	0.9214	0
24HAIG_3	24HAIG_2	0.945677	0
36HAIG_2	36HAIG_1	0.92987	0
36HAIG_3	36HAIG_1	0.972978	0
36HAIG_3	36HAIG_2	0.969596	0
48HAIG_2	48HAIG_1	0.934827	0
48HAIG_3	48HAIG_1	0.935163	0
48HAIG_3	48HAIG_2	0.983523	0
24HAIR_2	24HAIR_1	0.970947	0
24HAIR_3	24HAIR_1	0.987243	0
24HAIR_3	24HAIR_2	0.984424	0
36HAIR_2	36HAIR_1	0.959399	0
36HAIR_3	36HAIR_1	0.944881	0
36HAIR_3	36HAIR_2	0.980948	0
48HAIR_2	48HAIR_1	0.954614	0
48HAIR_3	48HAIR_1	0.979147	0
48HAIR_3	48HAIR_2	0.957488	0

## Sheet: Table S5
Table S5 Pathways of gene enrichment in the four modules
Module	brown			turquoise			midnightblue			cyan
	Pathways	amount	qvalue	Pathways	amount	qvalue	Pathways	amount	qvalue	Pathways	amount	qvalue
	Alanine, aspartate and glutamate metabolism	16	0.00198472	Spliceosome	121	1.56901e-15	Photosynthesis - antenna proteins	9	1.049e-08	Phenylpropanoid biosynthesis	108	3.4375e-23
	Pyrimidine metabolism	19	0.00198472	Plant-pathogen interaction	92	6.50004e-08	Ribosome	20	1.62492e-07	Biosynthesis of secondary metabolites	376	3.33354e-14
	Valine, leucine and isoleucine degradation	15	0.00198472	Tryptophan metabolism	30	3.65507e-05	Biosynthesis of secondary metabolites	103	3.98401e-06	Stilbenoid, diarylheptanoid and gingerol biosynthesis	23	1.24332e-12
	RNA polymerase	10	0.00392257	MAPK signaling pathway - plant	61	0.000171715	Porphyrin and chlorophyll metabolism	11	0.000381241	Metabolic pathways	617	1.17355e-11
				Plant hormone signal transduction	71	0.000940535	Glyoxylate and dicarboxylate metabolism	17	0.0006792	Oxidative phosphorylation	73	1.65403e-09
				Folate biosynthesis	16	0.00951706	Photosynthesis	23	0.00123175	Cysteine and methionine metabolism	50	1.95896e-06
				mRNA surveillance pathway	54	0.00951706	Metabolic pathways	154	0.00215653	Flavonoid biosynthesis	24	3.23587e-06
				Ribosome biogenesis in eukaryotes	31	0.0120631	Fatty acid elongation	8	0.00359133	Ubiquinone and other terpenoid-quinone biosynthesis	21	5.22725e-06
				Sulfur relay system	6	0.0143247	Carbon metabolism	42	0.00499469	Phenylalanine metabolism	40	9.31807e-06
				RNA transport	64	0.0143247	Carbon fixation in photosynthetic organisms	24	0.0320329	Cyanoamino acid metabolism	36	3.75704e-05
				Protein processing in endoplasmic reticulum	68	0.0183049	Monoterpenoid biosynthesis	3	0.0427745	Selenocompound metabolism	20	0.000757981
				Taurine and hypotaurine metabolism	9	0.0211934				Phosphatidylinositol signaling system	34	0.0128974
				Zeatin biosynthesis	8	0.0214693				beta-Alanine metabolism	25	0.0242759
										Brassinosteroid biosynthesis	7	0.0321327
										Galactose metabolism	26	0.0404465
										Taurine and hypotaurine metabolism	8	0.0478929
										Tryptophan metabolism	20	0.0491587

## Sheet: Table S6
Table S6 Gibberellin content at different time points
Time points	GA mass fraction (ng·g-1·FW)
Seed	182.8±25.0D
2HAIS	253.6±34.5C
4HAIS	346.3±9.6A
6HIAS	304.9±24.3B
note: Different capital letters indicate a significant difference at P<0.01

## Sheet: Table S7
Table S7 The original reads counts value of the genes
	Seed1	Seed2	Seed3	HAI24_G1	HAI24_G2	HAI24_G3	HAI24_R1	HAI24_R2	HAI24_R3	HAI36_G1	HAI36_G2	HAI36_G3	HAI36_R1	HAI36_R2	HAI36_R3	HAI48_G1	HAI48_G2	HAI48_G3	HAI48_R1	HAI48_R2	HAI48_R3
target_id	est_counts	est_counts	est_counts	est_counts	est_counts	est_counts	est_counts	est_counts	est_counts	est_counts	est_counts	est_counts	est_counts	est_counts	est_counts	est_counts	est_counts	est_counts	est_counts	est_counts	est_counts
i0_HQ_LWC_c4/f13p0/788	215	127	234	90718	60392	50209	98	4275	124	44643	30225	24515	122	472	148	44944	30595	26431	171	62	74
i0_HQ_LWC_c11/f12p0/776	12	22	21.8397	7797.02	4622.04	6445.5	586.363	378.734	199.585	141724	77014	78414.8	5011.69	4835.63	6564.42	47662.8	30195	21617.7	3322.58	2931.43	3339.58
i0_HQ_LWC_c14/f10p0/599	29	54	63	1800	747	1038	3596	4100	4164	8327	3322	5650	7167	14701	9222	8334	1852	2407	9346	7200	9909
i1_HQ_LWC_c2329/f2p0/1933	144.937	165.01	133.697	79	75	160	2831.05	2371.38	2798.98	333.459	189.515	400	5857.78	4445.97	5003.97	215	566.971	567.463	4843.76	3375.82	4047.02
i1_HQ_LWC_c6565/f2p4/1812	365	511	394	634	1368	1299	741	875	872	347	473	503	354	553	447	567	292	372	315	395	480
i0_HQ_LWC_c23/f9p0/730	9346	10942	11433	19390	31929	15316	4879	11736	3421	15394	11350	14364	8087	11301	8826	23694	9420	11291	6902	6162	9870
i1_HQ_LWC_c24236/f2p0/1694	259.288	262.647	231.269	105.276	168.611	190.981	100.86	154.98	107.052	53.1638	106.105	58.0346	151.936	185.482	85.5293	65.2604	244.528	209.214	135.447	143.611	123.624
i0_HQ_LWC_c28/f6p0/802	0	6.48513	1	835.544	462.077	829.281	71.3641	85.2567	35	1259.97	1249.41	1027.52	201	201.515	91.7775	3413.3	1393.9	1913.06	223.078	94	149
i1_HQ_LWC_c6570/f2p0/1862	204	249	262.672	310	606	420	199	317	332	154	177	139	221	274	284.178	187	374	452	226	298	274
i0_HQ_LWC_c31/f2p0/781	1	3	2	5.59885	7.82879	6	6	2.85415	6.79478	245.655	453.102	303.763	243.924	239.935	133.889	2051.13	551.708	1605.34	203.859	54.1156	151.46
i0_HQ_LWC_c32/f7p0/743	13	15	33	7780	4206	5484	20	267	24	15127	10519	8348	42	160	85	14146	13084	10065	10	17	10
i0_HQ_LWC_c33/f7p0/962	26346.5	28090.8	30790.2	7796.8	8934.72	3802.37	2684.34	3778.32	2669.82	7713.58	3374.33	5000.63	3223.05	3359.45	2849.78	12105.8	2128.56	2557.47	3303.36	2963.18	3588.27
i1_HQ_LWC_c39279/f10p0/1936	128.653	167.584	235.586	774.437	865.179	691.5	58.1468	130.344	40.7634	914.852	1161.31	937.419	168.64	226.238	234.05	2281.33	2558.22	3372.47	367.538	397.822	545.815
i1_HQ_LWC_c2337/f6p4/1758	641.57	764.201	598.378	184	900.321	473.156	1826.15	1047.15	1293.03	193	437	314.603	2265.79	2269.87	2129.53	285.01	703.409	702.153	2291.76	1704.15	1885.41
i0_HQ_LWC_c43/f6p0/885	302	406	351	7652	7174	9425	705	612	109	103223	85179	85879	2531	2221	2947	47730	39172	39984	915	1331	1360
i1_HQ_LWC_c6620/f3p1/1828	30.3301	47.6534	45.6637	136.574	211	97	144.836	95.5062	115.093	130.111	101.028	89.0598	117.311	136.707	110.932	59.8697	71.9537	62.9481	160	159.097	170.897
i0_HQ_LWC_c45/f6p0/864	192	254	312	13999	6956	7491	487	698	144	70747	34710	40522	1529	1451	1642	44683	24028	26678	2811	2667	2904
i1_HQ_LWC_c2340/f3p1/2001	100.928	96.3862	62.7408	48.6343	75.4556	59.094	77.2318	45.9714	57.5332	27.6855	22.1268	35.4784	20.9725	68.9907	37.1028	92.5315	484.85	364.196	118.448	46.0919	60.9141
i1_HQ_LWC_c6642/f2p21/1895	0	0	0	62.7503	246.273	162.656	143.255	137.807	180.062	47.1196	0	16.8232	81.5263	185.922	166.588	4.06154	638.724	783.538	338.023	123.785	271.899
i0_HQ_LWC_c48/f6p0/722	109597	106888	128917	6889.25	10096.9	9475.61	10084.9	9373.55	8228.31	7182.67	6783.8	6613.66	15441.2	12861.1	13011.5	21633.9	10816.4	11887.2	11845.8	9270.43	13287.3
i1_HQ_LWC_c6643/f3p0/1744	20.7473	41.7863	12.7389	258.923	565.533	724.536	396.897	435.026	446.653	208.049	334.336	360.368	317.447	449.116	471.401	182.801	255.201	205.569	334.946	277.632	336.183
i1_HQ_LWC_c2341/f5p0/1999	1318.02	1725.36	1545.34	1163.76	1169.18	940.726	54	161	34	2122.2	2445.14	2215.94	308.087	347.543	348.531	1895.09	2369.04	2477.99	180.472	202.707	163.982
i1_HQ_LWC_c6644/f5p4/1712	85.2011	135.375	168.918	761.76	1098.87	1047.66	39.4087	162.053	71.7821	516.611	1141.22	1195.84	97.0935	109.189	79.4635	584.207	654.019	507.194	90.8831	59.971	99.4499
i1_HQ_LWC_c2342/f4p0/1858	526	669	640	659	1788	1457	553	743	622	364	662	628	535	640	482	702	554	569	710	423	559
i0_HQ_LWC_c58/f5p0/934	61.4087	30.8994	61.3654	169.193	369.964	400.925	188.191	85.5112	101.739	1385.29	1629	1182.67	890.767	752.024	1086.55	2329.04	953.272	1314.89	844.393	835.04	1225.62
i1_HQ_LWC_c2344/f2p0/1920	85.7088	238.901	204.571	13.2648	29.1479	36.315	29.683	108.134	27.0478	7.56421	0	0	46.9438	53.0863	82.3611	30.6962	93.597	21.9202	23.4432	80.5716	78.2946
i1_HQ_LWC_c24247/f3p0/1881	0	0	0	0	0	1	0	0	0	0	1.00172	0	0	0	0	1	0	0	0	0	0
i1_HQ_LWC_c14882/f6p0/1942	147.668	221.169	152.812	86.857	6.08402	16.2181	1300.62	1081.56	1062.22	13.5324	29.295	28.2078	3232.44	2565.53	3332.48	3.18908	0	6.77887	2486.65	2242.85	2613.43
i0_HQ_LWC_c60/f5p0/842	20538.5	21109.7	19769.3	91197.9	85863.4	71716.2	41633.4	59465.2	48882.3	88151.8	59093.8	75748.6	19344.5	29692.9	25455.8	86123.5	18312.1	20487.3	16324.8	22171	19958.6
i0_HQ_LWC_c61/f5p0/793	3	23	5	1535	1290	1975	61	138	23	44631	34953	34256	345	432	394	34572	32915	31956	746	1123	978
i1_HQ_LWC_c2347/f15p5/2009	499.082	1026.61	919.564	133.495	440.748	399.939	101.003	245.459	94.3998	156.405	118.867	199.741	114.423	151.74	243.962	249.217	370.642	339.816	94.4405	133.355	98.5636
i1_HQ_LWC_c24276/f2p0/1793	322.047	542.252	398.335	220.719	452.165	543.137	677.464	581.723	634.511	132.302	166.652	83.11	697.989	771.925	643.667	180.187	458.549	386.442	569.01	547.092	660.842
i1_HQ_LWC_c2348/f2p0/1681	710.119	712.117	660.406	498.782	651.304	500.931	440.488	592.682	608.799	312.91	370.039	341.975	354.69	532.296	406.38	196.012	241.398	253.136	321.937	383.959	256.836
i0_HQ_LWC_c63/f5p0/847	10915	14509	13146	5637	5873	7794	8786	5129	6029	5291	5330	5454	27210	20099	20128	10178	8537	7387	22630	13666	20089
i1_HQ_LWC_c6698/f2p0/1780	275.237	363.424	336.767	245.434	462.309	505.272	226.515	283	180.692	228.306	673.597	376.81	378.112	399.386	408.715	390.973	896.235	850.423	365.969	284.828	316.629
i0_HQ_LWC_c65/f5p0/916	253	290	235	3406	4448	5547	151	283	90	4052	6429	6683	411	377	329	17357	11247	12360	881	814	914
i1_HQ_LWC_c14889/f4p0/2008	196	200.948	261	22921.2	12847	12694.6	7853.84	7596.44	6497.01	14364.4	11166.3	10954.5	8916.29	8799.14	7670.48	21814.1	12753.1	12022.8	3514.12	2890.36	3534.65
i1_HQ_LWC_c2351/f2p15/1641	21.5528	34.1279	12.1776	270.623	351.727	371.858	266.843	247.859	252.413	215.484	180.381	139.013	458.615	504.759	415.356	183.615	264.997	232.254	470.466	278.105	439.774
i0_HQ_LWC_c69/f4p0/933	3322.34	3490.5	3311.88	4792.53	3533.45	3050.91	2682.99	2768.6	2587	5763	4356.52	5054.46	4931.27	4953.63	4888.78	5455.42	2537.52	3118.98	4682.14	3979.71	4894.42
i1_HQ_LWC_c2352/f6p1/1812	345	343	337	1834	1879	2226	1924	1751	2242	837	1296	1035	1963	2374	2361	769	1579	1701	1735	1709.99	2079
i1_HQ_LWC_c14892/f3p5/1867	17	0	1.40646e-08	3	9	15	0	0	0	20	25	22	0	0	0	88	74	65	0	0	0
i1_HQ_LWC_c6708/f2p0/1996	0	0	0	1.51656	0	16.0236	0	0	10.6627	0	0	0	0	0	0	0	0	0	0	14.9975	0
i1_HQ_LWC_c39284/f3p0/1613	673.993	641.505	581.016	3818.79	3347.08	2333.47	1010.55	1789.09	901.554	2671.73	2950.92	2489.19	182.156	669.493	529.37	2261.06	2652.5	3524.92	363.045	767.534	472.874
i0_HQ_LWC_c72/f4p0/871	1	2	1	0	0	3	1	0	0	0	2	3	19.2174	2.5594	12	9	7.29696	2	5.01163	3	2
i1_HQ_LWC_c2354/f6p2/1746	5	3	6.51714	1	1	3	2	0	1	574.408	595.983	379.944	4.59271	2	1	148.931	344.929	239.451	0	0	9
i1_HQ_LWC_c39287/f3p1/1767	902.113	745.969	815.718	5748.92	5918.48	6555.25	3920.19	5592.17	5237.54	2682.5	3922.39	3380.53	1518.35	2861.2	2586.56	3052.54	1587.09	1549.79	1739.21	2276.68	2212.68
i1_HQ_LWC_c2355/f7p4/1991	229.937	452.288	382.821	148.556	340.129	373.036	386.061	419.435	530.455	135.479	279.041	146.41	644.421	566.386	265.751	133.659	634.673	427.852	148.687	194.357	417.751
i1_HQ_LWC_c6734/f2p0/2001	27.5235	19.2595	30.4812	11.5032	9.52273	10.9493	22.2986	3.80905	34.6705	18.9781	23.8503	15.7042	198.253	143.886	226.097	32.0474	132.032	57.3714	416.844	214.347	364.415
i0_HQ_LWC_c74/f4p0/685	6435.59	7747.86	8070.82	2650.87	2106.93	1322.85	374.683	609.151	273.643	4580.16	2495.36	2938.68	1309.48	1967.75	1717.28	7267.51	4613.25	6383.25	1958.97	2222.67	2550.6
i1_HQ_LWC_c14897/f7p0/2002	451.682	942.185	590.277	34.7878	71.2582	35.7533	157.607	141.83	106.387	469.4	825.824	744.733	427.939	552.895	222.624	710.661	718.685	863.896	122.113	117.764	230.961
i0_HQ_LWC_c77/f4p0/930	69	90	72	22970.2	12812.7	18281.3	597	1020	181.415	223509	132540	155029	11448	10748.5	12682.4	101994	46985.1	36995.1	7549.42	5378.58	5820
i1_HQ_LWC_c14899/f5p0/1785	417.954	265.815	385.647	394.908	1784.83	1092.64	342.89	476.767	215.777	407.33	1363.48	1591.08	564.226	388.031	378.252	4204.48	2226.78	2212.01	675.244	430.775	880.543
i0_HQ_LWC_c80/f4p0/877	22269	31656.3	27817.2	27112.8	39243.7	32506.5	15484.5	20639.2	18168.2	12523.1	16332.7	17094.1	7255.54	12392.3	11188.7	22097.4	13146.7	19072.2	8356.23	11291.1	10770.1
i0_HQ_LWC_c87/f4p0/776	804.99	964.422	623.828	1254.49	4675.05	2030.8	410.796	538.429	125.691	540.227	928.097	1455.25	536.201	785.705	453.286	11972.9	2109.95	3866.01	746.037	649.216	1918.69
i0_HQ_LWC_c89/f4p0/978	17.6323	13.0236	11.812	4618.84	6297.47	8182.84	79.9991	442.913	104.54	14779.5	22104	19662.3	538.723	494.105	594.056	18437.2	11907.6	12599.8	443.745	363.281	282.422
i0_HQ_LWC_c90/f4p0/762	204522	198403	203916	231362	142408	97259	216326	235423	233627	269713	201935	263896	130364	205078	189189	62552	29163	37750	64716	97382	74130
i0_HQ_LWC_c92/f4p0/738	0	9	5	94	41	33	873.713	286	324	131	267.713	258.854	1950.74	2475.79	1140.71	567.866	209.121	668.832	2115.66	1846.73	2878.25
i1_HQ_LWC_c39290/f4p0/1876	271.572	166.757	172.012	42.6063	102.451	97.8905	135.453	192.529	99.2895	0	58.3415	41.8135	51.764	2.65531e-06	40.8633	102.353	328.617	165.95	239.954	0	195.2
i0_HQ_LWC_c93/f4p0/772	3	12	1	18	20	36	20	4	2	8316	7748	6429	75	52	11	16606	14554	9725	77	52	34
i1_HQ_LWC_c2359/f3p2/1787	666.658	1162.32	856.146	1872.57	1132.36	1938.75	3022.93	1954.75	2449.09	1570.15	923.59	1404.38	3191.34	2933.31	3183.3	961.598	1056.83	992.275	2849.79	2629.46	3788.44
i0_HQ_LWC_c94/f4p0/628	491.333	507.171	461.076	5634.62	5817.82	4751.83	808.098	1005.12	792.738	9919.51	7964.13	8669.58	469.99	666.118	590.31	5636.49	2775.75	3440.73	388.356	452.571	327.521
i1_HQ_LWC_c2361/f10p26/1974	6214.68	6067.18	9013.25	3256.03	1061.58	1719.34	2233.25	678.617	1599.79	2835.77	1699.33	1943.08	251.219	213.976	422.865	2635.79	9740.5	936.324	1097.66	301.308	382.139
i0_HQ_LWC_c95/f4p0/600	28	30.1691	27.2195	7919.76	5531.53	4287.37	243.329	400.467	96.8554	67401.3	45301.9	59842.7	1849.88	1891.28	2512.36	43042.2	25272.2	30989.9	2600.53	2897.89	2605.45
i0_HQ_LWC_c96/f3p0/766	37	16	66	9891	8029.99	10177	172	468	63	34898	29994	31409	1359	1241	1549	22318	20280	21588	1158	912	1021
i1_HQ_LWC_c2363/f8p5/1621	514.206	586.132	420.727	1920.03	2045	2365.65	2553.67	2809.25	3505.66	1402.46	2083.47	1614.25	1633.25	1970.57	1796.97	1529.75	1766.48	1644.35	1655.17	1761.56	1476.33
i1_HQ_LWC_c6735/f2p0/1881	1052	762	1024	25	4.55603	2.446	243	150	213	23	35.4432	32.7253	142	120	242	26.6431	6.39288	13.8308	78	108.899	168.476
i0_HQ_LWC_c99/f4p0/920	3587	4021.82	3874	18929	15303.9	15669	24491	24798	25122	11987	11721	11950	17262	20939.9	20800.9	10964	7559	6715	16926.9	17680.9	17900
i0_HQ_LWC_c100/f4p0/898	20876.5	21870.7	23187.9	75878.4	56200.8	46803.6	35248.6	46408.6	40887.4	39158	22724.9	36170.9	16169	22986.9	21401.1	17531.9	6900.92	8744.93	11178.8	13334	13000.1
i1_HQ_LWC_c14904/f3p0/1682	142	226	200	584	921	876	522	586	709	249	482	504	315	420	449	470	457	542	298	372	386
i1_HQ_LWC_c6752/f7p3/1669	117.102	88.8405	134.033	317.066	1926.2	522	13	229.67	11	387.089	570.735	669.485	61.2847	40.1259	14.1542	3501.12	1806.63	1846.3	15.632	8	49
i0_HQ_LWC_c101/f4p0/967	13	25	8	14231	9773	12053	654	900	118	64716	43186	48885	2006	1475	1662	34733	38491	36910	1754	1888	1831
i0_HQ_LWC_c103/f4p0/544	362.865	694.892	400.983	14819.2	7914.09	12708.4	1582.69	663.966	402.278	115216	67171.5	103707	3327.78	4583.25	4636.16	92948.4	48226.2	59781.8	4229.99	4372.31	4236.78
i0_HQ_LWC_c106/f3p0/458	24642	24678	30344	30	431	46	16	60	12	6	3	16	4	6	6	21	5	5	4	1	3
i0_HQ_LWC_c108/f3p0/908	24.4984	73.8601	42.649	919.831	892.394	1188.51	2156.06	1101.95	1120.08	1403.5	2910.56	3235.56	6799.83	6373.85	7389.39	2423.6	2812.25	2427.84	5927.43	4127.61	6176.54
i0_HQ_LWC_c109/f3p0/774	1	4	2	132.038	35	77.0152	5	3	1	12578.5	6722.85	6148.59	16.0154	13.0067	14.0076	4189.56	3725.27	2534.42	10.0075	6	13.0095
i1_HQ_LWC_c2365/f2p0/1970	81.8689	174.692	218.911	2.37981	13.9285	5.59515	9.29158	8.39376	4.23916	4.967	30.9339	27.0839	44.6089	45.2728	35.0159	16.567	28.421	18.3305	69.5163	35.2683	80.6567
i0_HQ_LWC_c111/f3p0/885	3	11	19	2410	2848	3066	311	451	283	2481	3843	4287	255	293	299	3018	3609	4105	377	355	230
i0_HQ_LWC_c112/f3p0/740	6529.37	7930.68	7028.4	6091.68	7869.8	11358.2	7872.36	5821.31	6807.73	4884.34	7340.25	7377.92	9520.36	8323.9	6613.37	9638.45	4430.1	5242.68	6900.76	5506.96	7404.17
i1_HQ_LWC_c24351/f2p0/1783	0	0	0	0	1	0	1.0014	0	0	0	0	0	0	0	1.00144	0	0	0	0	0	0
i0_HQ_LWC_c115/f3p0/841	2817	3299	2364	20383	21683	15443	872	3161	559	43230	26823	21934	724	608	525	51219	45170	42535	1031	742	1176
i1_HQ_LWC_c24381/f3p0/1643	111.923	8.53832	74.8667	790.581	77.0202	93.1327	2585.34	961.081	5726.85	239.181	69.5893	160.526	21974.5	8903.52	8256.51	179.198	11895.7	23.3028	11795.8	6354.34	12663.4
i1_HQ_LWC_c24393/f2p0/1827	269.908	310.736	312.706	531.523	1236.82	911.676	414.251	511.931	627.948	123.275	1026.49	629.099	311.515	723.119	695.395	580.927	532.895	556.692	253.271	218.27	410.329
i0_HQ_LWC_c119/f3p0/413	8126	8154	8661	96491	75895	51084	33456	35133	36380	57112	32430	43795	9181	18035	19267	30135	10078	10781	10948	16103	12826
i0_HQ_LWC_c120/f3p0/786	2237.7	2148.1	2208.59	16019.1	11330	10406.9	5923.87	6599.4	6408.02	12898	9914.17	12181.3	4009.66	6088.04	5816.55	8962.52	3412.96	3736.92	3768.96	4083.92	4082.44
i1_HQ_LWC_c24395/f2p0/1903	328.222	313.501	342.675	1539.67	1778.59	1810.88	293.602	455.071	400.839	853.426	1115.95	1234.79	210.498	378.909	268.462	496.902	496.153	477.168	216.97	253.239	240.679
i1_HQ_LWC_c39299/f13p0/1989	1631.93	1909.53	1891.77	1353.54	2000.1	2882.67	1864.22	2360.95	2554.41	712.68	1136.66	800.16	1337.48	1300.53	1484.06	776.428	887.964	689.009	1380.31	1333.86	1425.03
i1_HQ_LWC_c24410/f2p2/1761	318.608	272.479	418.397	42.1701	111.504	93.3924	70.5251	47.5759	64.1314	21.2866	28.2421	43.1433	90.4236	84.8719	60.0857	13.0086	58.3761	77.1022	95.2651	76.9256	53.4541
i0_HQ_LWC_c125/f3p0/941	0	2	1	0	0	0	0	0	0	28	15	7	2	2	2	27	32	25	3	0	0
i1_HQ_LWC_c39300/f4p5/1939	62.4242	53.9883	32.4071	0	13.2496	0	8.2979	7.67446	0.84335	0	65.2854	39.0917	13.7029	65.5799	99.8444	12.5047	43.7333	72.2225	108.016	0	49.0017
i1_HQ_LWC_c2369/f5p3/1462	14.3094	11.3754	7.58942	47.7139	171.206	157.816	0	10.4813	0	1628.21	4021.33	2175.46	35.6034	35.8469	50.7764	1627.67	4294.55	3085.61	99.6199	63.8146	53.1843
i1_HQ_LWC_c39301/f5p4/1817	97.9243	122.957	145.396	2715.93	2908.47	3591.37	1788.09	1996.08	2191.42	1269.23	1371.31	1390.05	638.415	1063.43	1383.15	786.757	1035.48	572.554	972.735	1127.23	948.227
i0_HQ_LWC_c126/f3p0/917	6279.36	6038.72	6124.42	28689.1	22899.1	25314.6	15886.3	20507.7	18962.6	15818	11687.8	14098.3	6139.7	12608.4	12132.1	9968.66	4919.4	4975.06	6604.17	9439.22	8031.58
i0_HQ_LWC_c128/f3p0/701	0	1	2	0	0	3	0	0	0	0	2	2	1	0	0	3	0	0	1	0	2
i0_HQ_LWC_c129/f3p0/926	10	16	28	63	36	65	2591.54	2893.61	2328.95	239	393.972	281	4940.77	6442.26	6786.36	99	311	220.998	7064.27	6738.6	6913.54
i0_HQ_LWC_c130/f3p0/795	11377	10027	10144	46720	48853	52403	30152	32873	35062	17665	20794	23445	8986	21361	19563	16695	9918	9918.99	10827	16035	12755
i0_HQ_LWC_c132/f3p0/704	0	1	0	1740.98	401	998.97	3030.94	2043.98	1720	3968.97	1617.97	2699.95	3321.98	4353.97	3369.94	2182.98	562.99	748.99	3656.98	2561.96	3963.95
i0_HQ_LWC_c134/f3p0/560	4904.42	5962.06	5532.38	51761.3	31664.4	20787.1	15038.3	16137.2	15730.1	27349.2	18150.2	26637.8	5850	10010	9761.38	23365	7434.56	7672.32	7460.63	8741.91	7944.68
i1_HQ_LWC_c14906/f4p0/1605	0	4.71482	0	10	8.94071	10	0	0	0	0	0	6	9.00237	0	5.79904	12	2	6	4.7729	2.00059	4
i1_HQ_LWC_c14907/f12p0/1625	14961.5	15605.9	10412.7	1013	1942.2	1710.6	540	997.727	721.479	748.449	920.496	908.963	1356.18	1055.76	1664.21	2108.48	1008.9	1308.45	422.647	1108.16	1298.62
i0_HQ_LWC_c135/f3p0/875	9911.87	9010.89	9759.32	27663.5	33082	26844.9	19922.2	27428.9	24662.2	13451.5	20331.5	18516.8	4107.68	11583.6	11483.7	13947.9	5270.46	5036.03	6824.02	10194.3	7230.54
i1_HQ_LWC_c14908/f4p0/1879	4	12.8686	2	413.883	227.808	757.87	2227.21	1734.37	2322.94	1512.56	1595.3	1868.94	4312.65	4690.96	6022.33	1027.71	1025.46	780.525	2991.81	3634.03	3082.38
i1_HQ_LWC_c2372/f2p0/2067	39.9081	35.2036	53.9185	127.525	129.262	127.525	108.367	133.628	125.041	65.3166	102.033	45.241	120.151	171.688	149.218	56.2173	91.2116	141.695	103.705	153.355	147.494
i1_HQ_LWC_c14913/f10p0/1480	378.58	387.661	580.977	1423.06	3010.26	2497.7	1430.33	1270.06	1143.38	2264.59	4458.35	2992.95	3081.63	3610.09	3973.39	5132.97	4543.28	5554.88	3624.59	2449.54	2710.5
i1_HQ_LWC_c39308/f3p15/1946	4047.72	5473.22	4956.22	1307.73	1614.77	1524.63	738.446	1097.59	965.027	1223.1	1316.69	1552.05	1575.95	1821.52	1371.07	1568.43	823.232	1039.85	1282.61	1225.58	1350.39
i0_HQ_LWC_c139/f3p0/681	4968	4968	4906	29483	27873	23036	19960	23960	24635	11993	12937	14295	5216	13383	12508	9724	4640	4821	6869	10773	7963
i1_HQ_LWC_c14914/f7p0/1519	3699	4867	4366	6403	6492	7272	5521	6173	6046	3534	3704	4075	4020	4372	4168	3936	3143	3324	3594	3499	3851
i0_HQ_LWC_c142/f3p0/998	498.775	919.078	792.694	1180.99	876.938	813.135	2321.32	2643.73	2492.38	1470.67	829.632	861.749	1496	1416.68	1676.89	1023.74	695.248	686.046	1576.35	1492.06	1729.01
i1_HQ_LWC_c14915/f3p0/1485	1385	1396	1516	635	660	551	275	273	313	279	237	238	215	172	170	310	159	135	113	162	151
i1_HQ_LWC_c39310/f5p0/1639	0	0	14.0052	0	8.33466e-07	0	0	0	0	1.35021e-07	0	1.48079e-07	0	0	0	0	2.49388e-08	15.8194	26.5997	21.1418	0
i0_HQ_LWC_c143/f3p0/920	4	4	8	21166	6626	10796	9	512	6	119418	78028	75122	20	22	17	49427	42856	38202	60	5	13
i1_HQ_LWC_c14917/f4p0/1564	3068.54	3614.95	3462	416.522	552.432	529.792	541.385	648.12	614.559	556.851	699.385	525.604	1204.26	1148.3	1164.8	546.402	994.28	1322.42	1003.26	900.302	934.284
i0_HQ_LWC_c144/f3p0/960	2358	2627	2718	11566	5606	6368	8631	9112	10251	7801	3766	4922	4934	6120	5925	4119	2006	2080	5509	5581	6119
i0_HQ_LWC_c147/f3p0/788	21	47	18	29373.1	42332.4	37664.9	74	1427.4	30	351669	447963	352557	99.8856	66.8613	45	339593	220200	227561	283	49.9825	76
i0_HQ_LWC_c148/f3p0/663	621.593	1307.45	1012.86	64619.3	37484.7	39136.1	24241	29307.6	29265.2	48117.1	27769.6	37000.2	7711.02	16229	15266.1	31367.9	10363	11098.6	7981.84	11900.4	8657.65
i1_HQ_LWC_c39314/f3p0/1779	827.566	758.263	736.909	1344.24	1232.52	1384.31	891.309	1240.74	1451.47	524.749	635.851	663.983	865.314	891.352	975.764	498.989	642.599	833.808	757.611	642.872	746.03
i0_HQ_LWC_c149/f3p0/500	33.7466	38.341	52	3955.91	1801.96	2828.87	4322.87	1485.95	2080.97	10457.9	8366.78	9025.84	12852.5	10203.5	9399.72	11144.7	5618.73	6941.27	9411.62	6662.65	8980.38
i0_HQ_LWC_c150/f3p0/679	127	99	143	7208	4241	5878	316	259	27	45296.7	30154.6	35092	721	601	837	19484	16956.7	16477.9	609	809	531
i0_HQ_LWC_c152/f3p0/428	6145	4991	5041	21650	16979	16730	10239	10698	11400	9613	6778	9126	2997	6733	6390	5886	2302	2647	3188	5192	3874
i1_HQ_LWC_c39316/f10p0/1801	53	15.0506	11.2763	4453.83	1862.75	2862.56	723.714	1197.93	968.903	2455.67	1571.59	1789.32	286.477	488	420	917.515	770.245	538.868	490.13	337.861	310
i0_HQ_LWC_c154/f3p0/870	5819	4366	5152	990	5295	2739	4279	4568	2247	1137	3324	4359	7912	6338	7068	34994	9212	13280	13699	7521	16270
i1_HQ_LWC_c39317/f6p0/1533	65.2758	110.247	120.25	7.96111	35	24.8569	22	5.90593	2.90084	1	3	8	0	12	0	7	7.69387	26.2594	0	1	0
i0_HQ_LWC_c155/f3p0/899	2	12	1.03255	4236.35	2235.31	3190.99	267.214	135.959	60	50177.5	33785.5	35653.1	1142.05	1401.81	1976.88	23518.8	16652.3	12140.5	712.158	798.506	902.21
i1_HQ_LWC_c2380/f16p2/1788	0	0	0	0.000234296	34.151	11.9473	340.609	222.14	312.277	13.8301	15.7808	17.6929	1467.66	1126.34	1165.18	68.6419	128.466	66.4764	2116.5	1402.95	2049.03
i0_HQ_LWC_c157/f2p0/600	727.111	584.822	722.939	2332.62	2980.85	3237.44	2262.48	1869.71	1872.19	1531.56	1323.07	1979.35	2787.74	2595.33	2479.44	1735.2	911.549	919.802	1960.41	1649.72	1854.71
i0_HQ_LWC_c158/f3p0/970	646.989	1107.91	800.932	1351	1352	1619	933.956	883.981	590	2665	2967	2433	781.946	719.662	800	4512.99	2439	3376	804.902	813	1257.76
i1_HQ_LWC_c6794/f2p0/1597	7534	8261	8612	2973	3170	3329	3192	4260	3283	2080	3431	3076	3213	4565	4584	3844	4256	4201	3803	3942	3745
i1_HQ_LWC_c6806/f3p14/1725	424.09	487.12	400.527	363.979	545.402	453.879	526.272	545.48	539.549	287.947	380.03	336.396	312.493	614.851	454.552	295.917	315.095	367.649	335.705	358.58	484.659
i1_HQ_LWC_c6820/f2p0/1816	41.538	45.6321	28.3394	637.719	697.975	443.139	476.573	628.332	191.052	1208.32	1525.26	940.461	882.152	749.779	697.841	996.018	1411.99	822.479	514.973	640.434	698.385
i1_HQ_LWC_c39323/f7p1/1600	489.429	536.723	561.119	1467.55	3447.86	2717.19	1861.62	2169.1	1336.5	758.946	1379.72	767.386	1141.73	1768.32	1568.32	860.718	1763.2	1808.13	1607.66	1247.15	1798.34
i1_HQ_LWC_c14920/f3p0/1427	14.2537	40.516	71.2778	1023.87	737.017	634.055	2525.42	3972.75	3242.45	1391.97	1164.29	1101.86	1495.63	2314.52	2204.45	1749.32	2949.5	2260.9	3084.8	2883.11	2944.73
i1_HQ_LWC_c39324/f2p0/1657	420.505	541.708	388.629	481.623	745.432	712.447	561.463	1019.06	769.175	433.621	981.278	756.178	795.984	663.574	769.395	761.928	939.56	845.323	917.974	739.274	765.747
i1_HQ_LWC_c2387/f3p7/1805	146.585	152.671	157.655	664.54	1033.18	867.061	945.998	855.599	905.1	150.414	493.152	308.842	397.679	495.149	580.851	216.07	373.574	343.312	365.506	405.134	502.172
i1_HQ_LWC_c14922/f9p0/1772	351.586	674.504	607.59	306.8	1283.69	260.403	1029.99	1914.28	1179.16	0	671.514	407.903	110.335	177.224	322.922	672.74	907.699	419.072	850.631	639.065	328.719
i1_HQ_LWC_c2388/f2p8/1722	41	25	35	63	127	117	149	94	126	28	53	64	76	99	70	72	32	107	93	155	84
i1_HQ_LWC_c2390/f2p19/1728	0	0	10.7644	52.5586	82.2883	138.564	28.7328	28.0012	16.1881	17.8093	45.3227	58.0296	140.014	159.893	121.095	5.39096	142.425	195.022	115.377	88.0211	165.132
i0_HQ_LWC_c173/f2p0/738	0	1.12667	2	154.88	81.433	87.9843	0	1.10846	2	10269	10773.7	7540.99	1.35183	0	1	9806.7	7166.42	5831.47	1.21178	2	2.60895
i0_HQ_LWC_c176/f2p0/918	531.791	616.695	588	2638	3582.98	2478.99	3259.97	3471.94	3331.99	2015	3240.96	3422.98	2303.98	2780.94	2382.96	2956	1821.94	1899.96	2368.99	2128.92	2184.96
i1_HQ_LWC_c2392/f4p2/1745	0	0	0	1.38609	0	2.58346	1.6804	6.58153	1.1583	3	3.00235	0	0	0	0	8.31077	1.41135	2.06282	7.43087	2.43295	0
i1_HQ_LWC_c6850/f2p0/1840	34.6674	82	75	719.065	391.723	741.678	0.950156	12.3147	3.81226	918.717	684.237	563.927	36	48.8536	15.5184	777.94	726.14	619.416	34.3496	8.59475	31.3828
i0_HQ_LWC_c178/f2p0/668	1115.91	2709.6	2079.87	60858.2	38790.1	38123.4	27186.2	28261.7	30487.2	37325	21327.4	30645.8	6249.66	16134	14608	26954.4	7493.23	9083.42	7375.14	10057.5	8617.51
i1_HQ_LWC_c14924/f5p0/1465	8.55082	0	13.5221	706.113	200.782	375.7	87.8317	81.6486	34.9427	1170.64	546.583	637.239	606.026	983.53	683.227	322.807	660.975	469.793	368.924	194.691	276.352
i1_HQ_LWC_c2394/f3p2/1706	334.492	217.939	260.371	49	47	113	134	129	126	186	233.993	730.719	563.599	281.398	298.053	389.302	302.908	307.086	496.673	431.47	1381.68
i1_HQ_LWC_c14930/f3p0/1510	0	0	0	13.5507	24.2321	14.1012	23.4538	4.25605	10.4955	31.7097	31.4777	14.4643	0	6.72137	3.38461	161.145	203.311	428.401	58.0694	35.4484	37.1788
i1_HQ_LWC_c2395/f3p9/1828	1565.06	2372.06	1900.04	1457.27	2319.49	3374.59	1517.54	1563.86	1459.08	1332.61	1725.13	1695.77	1971.25	2548.01	2150.93	1470.63	1779.56	1998.76	1962.42	1721.78	2110.4
i1_HQ_LWC_c14939/f5p0/1494	0	0	91.3051	154.983	24.528	155.513	3298.36	2210.93	2110.62	451.514	290.408	442.253	5920.01	5610.13	6095.28	590.943	1420.96	1071.25	4993.37	4647.96	7363.62
i1_HQ_LWC_c14941/f3p0/1438	22.0197	40.1958	16.2411	228.521	268.118	169.102	403.36	258.392	179.496	4986.43	4000.12	4080.63	732.174	579.214	832.734	4314.44	3341.34	4214.93	758.926	452.62	796.459
i1_HQ_LWC_c14942/f3p0/1485	297.829	448.807	341.211	5999.72	4348.34	6107.29	1155.65	1234.91	1098.76	3283.12	3980.5	4278.56	1215.24	1365.32	1385.06	2215.85	2204.07	2034.31	904.798	972.344	919.709
i1_HQ_LWC_c6888/f4p2/1840	304.516	297.491	316.85	2644.61	2943.4	2783.6	2088.16	2235.69	2110.65	1608.73	2750.95	2272.21	1016.91	1455.53	1419.02	2638.68	4096.53	4576.92	750.026	1009.49	882.002
i1_HQ_LWC_c14949/f2p0/1437	1276.86	1508.14	1402.63	2092	2489	2768.35	1506	1323.5	1560.64	2923	4210	3565	2635.85	2415.99	2335	3073	3874.69	3824.99	2553.06	2078.99	2710.98
i1_HQ_LWC_c14950/f2p0/1448	460	577	485	1390	1918	2221	2208	2498	2591	966	1191	1102	2378	2762	2362	1032	1276	1306	1657	1803	1960
i1_HQ_LWC_c14951/f2p0/1444	851	1183	949	1457	2346	2668	1886	2490	2185	811	1734	1317	1919	2114	2169	1649	1252	1283	1680	1498	1697
i1_HQ_LWC_c6911/f2p0/1843	334.857	394.729	499.14	67.9838	134.365	73.4989	43.9648	127.042	72.5891	27.7541	16.4462	58.1158	156.383	177.194	247.111	106.883	205.962	144.066	233.416	151.198	248.363
i1_HQ_LWC_c6933/f2p8/1721	352	351	364	153	149	85	10	61	9	83	64	112	14	6	5	149	101	158	5	7	6
i0_HQ_LWC_c179/f2p0/742	4	6	6	5	0	0	0	2	1	15	3	14	24	19	41	2	14	6	18	7	13.7373
i0_HQ_LWC_c180/f2p0/884	35	89	45	3735	1741	1844	46	160	17	9317	5844	7170	323	363	303	4400	2870	3194	386	281	260
i0_HQ_LWC_c181/f2p0/924	1039.17	1527.71	1316.95	2941.47	2372.25	2569.58	4802.47	4591.93	4175.41	2999.81	2481.85	2670.21	4641.89	5002.77	4709.92	2647.73	2274.19	2038.86	4354.54	4022.37	4769.7
i1_HQ_LWC_c24575/f4p2/2049	388.309	806.657	662.989	0	24.1864	2.59138	0	0	0	20.2346	66.348	24.1891	6.09654	3.41705	10.2708	149.457	126.595	120.726	38.3487	10	38.2421
i0_HQ_LWC_c183/f2p0/917	1816.89	2126.29	1960.45	1451.65	2042.64	2202.23	2670.25	2290.46	2721.94	878.098	1370.82	1542.54	1509.76	1831	1807.35	1169.06	923.494	927.962	1474.36	1328.61	1481.92
i0_HQ_LWC_c184/f2p0/791	30176.8	23655	34634.4	1057.7	2349.16	1426.14	587.018	960.816	497.479	1097.69	458.299	651.819	846.679	957	1127.61	4974.77	1337.64	970.155	1791.67	1148.6	1270.94
i0_HQ_LWC_c188/f2p0/596	52	33	42	114	153	121	6	9	18	85	77	210	5	7	4	2735	1324	1785	10	10	7
i1_HQ_LWC_c6966/f4p0/1943	565.308	536.09	466.4	239.082	387.766	279.204	187.193	217.033	202.339	120.009	185.622	223.694	125.819	232.192	185.795	121.74	275.067	292.12	185.323	156.254	224.126
i1_HQ_LWC_c6973/f3p1/1735	15	12.1651	7.87735	27.198	18.0627	11.5013	23.7792	79.2153	62.0078	45.9157	83.9554	65	33.8821	59.6493	76.8083	58.0208	253.705	160.101	77.826	100.032	55.5327
i1_HQ_LWC_c14957/f4p0/1470	669.277	1673.02	832.808	317.599	359.86	275.626	193.453	49.9163	238.076	878.052	614.927	731.678	424.68	345.794	399.348	715.31	392.482	841.571	198.057	273.3	165.697
i1_HQ_LWC_c39333/f6p1/1784	4.15147	0.7767	0.0011718	2.38092e-07	0	5.11073	5.20045	6.22224	4.3015	1.01519	2.04486	3.17409e-07	1.02273	2.04195	0.00137673	0	0	2.05936	2.0468	0.40872	2.04907
i0_HQ_LWC_c190/f2p0/877	3908.95	4699.38	4697.72	4012.71	3965.12	3925.04	4650.3	4670.21	4381.78	2403.15	2755.62	2719.83	4387.26	5465.24	5206	3033.07	2134.51	2158.53	4582.55	4308.67	5149.31
i0_HQ_LWC_c191/f2p0/1008	6815	6838	6606	518	694	592	136	167	190	815	463	732	296	249	393	2082	592	549	358	323	410
i1_HQ_LWC_c39334/f8p0/1949	112	140	124	555	651	859	2142	2008	2168	657	732	561	1369	1516	1625	453	660	542	1347	1201	1163
i1_HQ_LWC_c14960/f3p0/1405	156.683	155.544	151.37	851.611	523.73	617.207	2773.51	1754.05	1143.42	1963.58	1001.29	1260.69	3858.4	3930.67	2130.62	826.39	701.75	495.986	4098.88	2956.96	3186.07
i0_HQ_LWC_c193/f2p0/379	1188.78	990.629	985.814	5738.84	4682.84	5008.58	5382.98	3873.87	4357.93	3664.92	2446.32	3531.73	3930.26	4272.15	3707.57	3098.66	1653.36	1958.65	2545.81	3232.01	3388.16
i1_HQ_LWC_c6995/f2p0/1844	3.27712	5.12085	0	0	4.21522	1.75299	0	3.76578	5.89683	0	12.2335	4.40959	4.77156	25.6979	22.6919	17.782	137.487	62.9553	32.2695	16.114	29.6742
i0_HQ_LWC_c199/f2p0/846	13301	12275	13712	39473	32820	32915	32265	37747	40761	19111	18055	19399	10124	21998	21765	12413	7799	8669	12539	18521	14938
i1_HQ_LWC_c6996/f2p2/2026	10	21.0252	20.8515	346.284	199.94	285.836	121.638	65.7531	106.076	423.763	588.839	394.438	20.5539	22.0684	8.39807	1053.39	2474.13	1063.8	67	41.5899	31.2958
i1_HQ_LWC_c14962/f6p2/1498	5859.28	5824.3	7335.94	13760.6	23882.1	17570.9	10045.8	12740.8	12571.5	8836.02	13910.5	13877	3400.49	6600.82	6306.53	13581.4	4727.31	5216.15	3299.56	4663.63	4491.77
i1_HQ_LWC_c14968/f2p0/1438	125	144	172	80	137	124	301	293	258	120	107	109	309	304	328	52	111	121	390	328	332
i1_HQ_LWC_c14969/f2p0/1450	106.883	129.645	114.678	38.5435	68.7043	94.931	13.3872	8.2603	5.51065	76.6061	135.521	54.1695	24.529	22.2841	35.4961	65.2023	140.971	107.913	52.0864	40.891	68.7108
i0_HQ_LWC_c201/f2p0/863	8707.14	6957.22	7995.39	29676	29550	25481.8	27937.4	25169.9	31753.9	13205.4	13879	14728.8	5857.71	14167.7	13647	10046	5467	5959.58	7684.73	12080.7	8830
i1_HQ_LWC_c14970/f3p0/1516	5159.76	6370.89	3532.71	1623.33	1394.52	1969.61	672.455	796.556	907.464	1070.72	923.931	628	1217.07	992.594	2063.78	350.55	407.617	337.747	746.392	703.124	913.596
i1_HQ_LWC_c7007/f3p18/1729	1007.24	1280.45	1501.56	1162.16	1277.72	2222.6	2088.48	2458.78	2167.91	1462.62	3496.67	2108.58	2417.95	1943.81	3330.6	2381.01	5741.87	4029.05	2470.35	2164.84	2313.86
i0_HQ_LWC_c204/f2p0/906	1176.77	1296.55	1124.11	15946	14334.4	10885.4	1076.16	1437.07	463.131	18218.5	12722.8	11865.2	2292.01	1803.17	1666.37	18540.6	8866.16	8580.45	2384.44	1283.75	1621.36
i0_HQ_LWC_c205/f2p0/867	0	0	0	261	230	236	19	70	43	241	319	233	18	5	19	371	147	96	4	32	12
i1_HQ_LWC_c14972/f3p0/1463	670	629	612	2779	3350	4061	3262	3244	3368	1860	2293	1896	2544	2786	2790	2269	2212	2437	2463	2337	2571
i0_HQ_LWC_c206/f2p0/753	6975	8338	7450	32094	23572	24402	31184	32693	28644	21217	16534	18385	40380	41018	40420	17709	12088	10974	33389	32933	38083
i1_HQ_LWC_c7023/f4p0/1898	0	0	0	139.224	242.94	282.917	18.465	28.9507	10.3061	219.03	285.105	263.467	75.2209	45.1828	31.2492	526.615	539.151	600.581	32.9698	30.0792	0
i0_HQ_LWC_c208/f2p0/877	813	996.993	958.991	964.991	1384	1170	867.993	697.999	717	620.994	828.989	944	1171	1213	1128.99	1724.99	1017	1317.98	1483.99	1165	1579
i1_HQ_LWC_c14975/f26p0/1248	7.51976	23.9735	45.6094	78.9033	87.3144	164.665	105.381	125.906	116.889	18447.8	18993.1	15114.7	237.818	178.761	294.198	27824	24818.3	32934	224.85	175.626	150.515
i0_HQ_LWC_c209/f2p0/787	130	108	160	56565	54618	60491	557	3790	115	79356	46831	41836	425	527	392	99589	47496	45987	460	367	961
i1_HQ_LWC_c7024/f2p0/1839	658	568	893	510	996	688	376	580	346	562	655	803	568	444	563	1736	450	851	530	548	657
i0_HQ_LWC_c212/f2p0/783	11184.8	10922.2	10950.3	32517.3	36339.6	31918.3	22394.1	28346	27449.1	16483.2	16059.8	17393.4	5855.52	14999.8	14960.3	12475.9	6415	7113.55	7688.12	12283.9	8752.55
i1_HQ_LWC_c7046/f2p1/1823	161.02	121.146	214.924	406.383	1011.35	1254.15	322.598	385.017	360.699	221.029	466.931	425.427	299.258	421.799	266.326	323.877	450.444	541.571	322.126	403.648	304.864
i1_HQ_LWC_c7050/f4p0/1828	941.587	1183.28	1017.94	115.503	100.208	89.865	1014.89	902.39	845.031	361.018	281.76	240.111	2064.86	2032.01	2033.18	290.289	391.07	421.014	2476.44	1601.6	2131.2
i0_HQ_LWC_c216/f2p0/938	4.63587	9.7118	7.43264	4673.95	4948.92	6827.91	1852.94	647.235	752.503	4292.79	5914.46	4928.69	2312.4	2175.71	1826.05	3817.11	5215.24	5105.2	2478.39	1793.71	2449.03
i0_HQ_LWC_c217/f2p0/661	94712.3	65112.1	82561.3	157	11475.6	934.418	25	835.454	32	21	39	151	10	23	25	1823.57	28	89.9311	25	11	29
i1_HQ_LWC_c24658/f2p5/1987	1.00107	0	0	0	0	0	0	0	0	0	0	0	0	0	0	0	0	0	0	0	0
i1_HQ_LWC_c2397/f3p5/1658	0	0	0	0	0	0	0	0	0	0	0	0	0	0	0	0	0	0	0	0	0
i1_HQ_LWC_c7068/f3p0/1964	79.364	149.225	106.618	166.35	184.29	185.015	150.763	163.337	154.582	69.8057	138.649	45.8955	88.5483	149.482	174.519	27.9865	120.815	132.631	76.2575	65.6172	57.3556
i1_HQ_LWC_c39342/f6p0/1740	0	7.5989	0	0	24.9424	36.5371	62.28	21.8151	16.3365	163.782	348.848	306.35	151.391	137.301	146.125	288.883	396.256	609.923	226.261	182.509	229.593
i1_HQ_LWC_c2398/f4p0/1700	0	0	0	46.8866	0	0	191.027	94.3465	50.0876	0	30.6549	41.914	220.132	167.683	143.291	50.7983	0	15.813	294.298	228.733	335.238
i0_HQ_LWC_c225/f2p0/692	13671	11617	10145	3492	2733	3989	6680	3607	3932	8628	6552	9006	6074	8200	6989	8551	3592	3464	5117	3879	4455
i1_HQ_LWC_c24778/f2p0/1999	1672.99	1694.97	2484.74	125.188	277.515	254.797	58.3375	92.0465	109.26	47.9837	204.39	120.951	109.744	144.4	197.196	508.658	533.364	711.88	342.27	244.843	325.291
i0_HQ_LWC_c233/f2p0/747	7411	7878	8054	277	478	289	162	241	148	188	180	217	350	377	410	688	301	319	233	859	743
i1_HQ_LWC_c24825/f2p136/1609	95.1213	184.618	181.477	1386.53	668.201	831.85	573.329	494.962	634.197	713.978	259.091	448.439	447.001	686.523	479.898	444.661	96.3675	147.948	355.935	314.331	403.539
i1_HQ_LWC_c7099/f2p2/1916	542.948	721	652	887	891	935	1147	1319	1354	285	466	364	486.985	899	802	237.943	365	398	459	634.974	525
i1_HQ_LWC_c24837/f2p2/1897	1027.58	1189.22	1075.38	741.594	701.431	555.984	560.068	755.326	835.929	361.414	381.561	396.538	371.795	592.445	696.252	285.618	362.331	337.992	415.411	449.79	459.118
i1_HQ_LWC_c2407/f3p3/1748	678.491	718.986	763.251	1568.94	2382.65	2004.97	1862.32	2287.76	2120.83	1652.53	3044.71	1973.2	2105.32	1823.51	2422.33	2124.68	2157.36	1945.62	1922.85	1547.54	2014.64
i1_HQ_LWC_c7113/f2p1/1741	1254.35	1797.97	1227.24	2182.92	3466	4542.92	1254.01	961.799	1563.34	1049.62	1432.96	1063.35	1043.95	1090.99	1412.91	1178.4	1748.77	1144.11	1329.8	1192.69	1483.52
i1_HQ_LWC_c39355/f4p26/1989	164.558	277.738	234.062	226.863	325.479	383.268	589.76	578.901	472.729	471.91	618.139	451.363	1785.64	1537.61	1440.12	333.862	704.372	538.621	1410.12	1096.68	1383.98
i1_HQ_LWC_c39357/f3p35/2012	0	11.897	0	126.883	177.25	1.38326	7.67907e-07	2.79704e-05	135.719	23.5527	152.201	0	0	35.904	57.8366	201.129	103.303	164.188	40.7709	0	0
i1_HQ_LWC_c24914/f3p0/1768	77.953	187.619	94.8961	137.122	552.596	361.486	187.07	203.726	227.837	289.158	490.272	211.736	317.796	251.67	489.426	451.116	373.671	272.798	316.27	301.768	306.7
i0_HQ_LWC_c235/f2p0/771	0	0	0	0	0	1.00328	6.00025	2	1.00037	7.00033	11.0046	7.00101	5.00061	9.00228	7.0021	20.0177	6.00338	6.00564	11.0012	5.00211	9.00068
i1_HQ_LWC_c2413/f5p5/1819	2	1	4	49.9344	107.28	81.6834	164.591	76.5734	38.6233	33.4218	132.394	51.8913	466.844	491.915	422.749	45.9403	231.495	155.782	456.986	460.629	434.562
i1_HQ_LWC_c39361/f4p0/1800	4115.08	4694.47	4868.18	370.897	484.236	404.209	125.355	176.415	156.971	580.097	1042.33	565.494	276.355	262.814	381.121	549.779	1046.59	775.335	142.129	180.571	135.709
i1_HQ_LWC_c2416/f3p5/1981	790	827	868	962	1013	823	759	1029	797	1107	1227	1166	1510	1432	1700	1168	786	746	1616	1333	1823
i1_HQ_LWC_c39362/f4p0/1827	168.995	162.473	345.447	167.112	231.133	210.295	502.254	522.333	391.84	140.84	228.346	140.183	352.342	629.839	633.347	140.966	342.676	350.082	594.157	556.291	814.454
i1_HQ_LWC_c2417/f7p0/1920	362.233	197.564	393.524	1063.05	1396.78	870.96	670.995	657.676	509.649	828.08	1653.8	1202.43	1221.45	1599.66	801.73	674.941	1755.49	3393.45	977.815	979.926	1283.9
i1_HQ_LWC_c24937/f3p4/1696	2594.22	2266	2537.73	1933	2060.87	1507	1328	1304	1210	1974.89	1910.81	2294	987.871	1396.84	1270	1686.91	1062.9	1237	1070	972	944
i1_HQ_LWC_c39366/f2p5/1973	0	5.30236	2.17138	20.7697	45.2148	13.7629	13.4882	13.8774	0	143.52	225.37	128.68	4.59805	28.5768	0	1241.45	2958.51	2955.59	0	10.4681	28.5207
i1_HQ_LWC_c24945/f3p6/1882	80.5018	238.079	38.6638	53.9073	52.6856	85.2464	83.3487	126.564	73.1308	0	0	0	0	98.7007	13.5465	0	0.957536	0	91.9212	59.3603	12.9372
i1_HQ_LWC_c2421/f2p4/1864	920.222	1090.8	1166.62	185.658	121.13	96.9631	178.317	243	194.701	172.104	112.175	123.903	172.079	324.089	218.304	57.1058	59.3992	94.1214	288.603	235.746	220.994
i1_HQ_LWC_c2422/f4p4/2009	4.9687	6.42277	6.87054	15.7481	19.1009	26.7471	0	14.9976	12.132	34.7277	143.747	62.0261	0	0	0	0.000225329	222.246	14.9161	0	0	0.999441
i0_HQ_LWC_c236/f2p0/916	0	0	1	25	47	26	16	33	24	0	9	4	4	8	0	6	10	8	12	11	5
i0_HQ_LWC_c237/f2p0/908	2	1	3	13927	2466	4179	37	178	26	63377	27859	25518	12	23	32	16149	15328	10158	30	25	19
i0_HQ_LWC_c238/f2p0/742	16	23	28	54	40	57	2446	1029	999	55	68	104	1674	1540	1337	97	241	261	2262	1248	2177
i1_HQ_LWC_c2427/f3p1/1843	781.653	956.246	882.019	409.258	408.399	396.753	46.793	46.2589	35.4049	710.6	913.73	910.717	113.545	78.4037	152.396	526.032	480.131	350.223	129.892	77.687	76.699
i0_HQ_LWC_c239/f2p0/997	4.26439	12.7964	5.24447	27.9199	44.602	68.0429	1447.52	304.388	784.425	189.446	549.299	344.713	3794.35	3369.88	2314.83	752.86	1106.62	1791.18	2564.08	2391.65	4420.02
i1_HQ_LWC_c2428/f5p7/1675	632	729	667	1418	1049	944	1167	1382	1468	1094	905	1032	1062	1559	1338	826	819	982	926	954	951
i1_HQ_LWC_c24967/f2p0/1881	887.736	1013.3	803.098	375.831	427.223	474.942	455.201	566.208	582.476	317.088	451.841	405.175	660.518	687.066	648.51	259.868	255.103	334.635	439.393	494.008	411.634
i0_HQ_LWC_c242/f2p0/509	195561	244265	261053	31	2243	160	17	184	20	17	45	29	45	108	17	109	24	53	67	45	38
i0_HQ_LWC_c244/f2p0/986	535.785	820.393	640.121	407.204	770.177	651.86	484.723	545.204	491.276	285.853	440.832	355.695	642.054	736.243	520.898	399.205	507.349	613.419	566.07	546.689	624.315
i0_HQ_LWC_c245/f2p0/549	1125	1195	1172	15988	16555	13235	17201	13034	16551	10036	10258	11143	10023	13163	12125	8421	4435	4314	8778	9888	9615
i1_HQ_LWC_c7122/f4p0/1994	1563.49	1709.72	1940.75	442.474	906.878	709.379	192.282	279.224	150.301	477.561	679.322	468.728	70.8217	166.778	175.766	675.722	1105.47	880.78	227.425	102.226	229.771
i1_HQ_LWC_c7144/f2p4/1659	228.529	235.892	386.192	1695.05	1693.19	1504.24	1246.35	1299.1	1225.41	663.377	723.164	547.267	308.317	656.129	636.28	479.294	481.301	424.324	422.159	450.456	565.055
i1_HQ_LWC_c39381/f4p33/1578	2219.37	3376.68	2361.48	1071.1	1549.18	1913.82	1603.53	1285.28	1372.25	965.545	2020.21	1758.67	2275.95	2434.36	1975.24	2475.83	2181.57	2001.11	2290.58	1641.29	1935.59
i1_HQ_LWC_c39382/f7p0/1900	638.28	926.728	982.899	342.887	152.638	240.195	190.258	191.366	273.574	262.218	270.012	546.566	400.849	333.47	529.475	205.507	429.622	407.106	374.773	284.309	381.305
i1_HQ_LWC_c7159/f2p0/1938	0	0	0	732.769	542.752	759.6	23	72	22	1097.41	831.848	883.921	29.2526	46.8887	71.201	718.67	734.493	531.913	74	35	19.0788
i0_HQ_LWC_c247/f2p0/665	0	2.00176	1.00027	7.00237	1.0004	3.00088	1.00031	1.00027	2.00098	8.00193	3.00132	18.0091	1.00039	4.00133	8.00378	8.00307	0	2.00105	6.0041	5.00347	4.00141
i0_HQ_LWC_c248/f2p0/514	1398.09	1530.61	1506.9	8550.81	8342.96	10560.7	9510.93	6488.95	8819.97	5103.95	5233.93	7110.93	4895.87	6530.85	6445.93	7033.95	3477.94	2930.93	5121.94	4961.77	4871.84
i1_HQ_LWC_c39385/f3p0/1803	2821.69	3912.35	3549.24	3880.85	3464.38	3065.3	4591.09	6210.25	5654.57	2373.32	2098.46	2558.36	3223.08	4867.41	4099	1834.04	1670.4	1921.23	2658.86	3118.74	3090.38
i0_HQ_LWC_c250/f2p0/580	0	4	0	0	1	1	6.43019	0	0	0	0	2	4	8	0	5	1	0	7	3	3.26271
i1_HQ_LWC_c39387/f4p0/1793	200.083	162.65	101.361	2731.34	2386.34	3520.85	2114.44	1510.92	1751.95	2253.14	2420.83	2541.97	1991.56	1563.57	2010.72	1743.27	860.768	1174.57	1756.12	1944.35	1658.93
i0_HQ_LWC_c253/f2p0/615	28	21	16	2059	1153	1285	118	89	18	37789.8	22246.8	26956.8	205	181	241	21222.9	16784.9	17263.9	533	643	611
i0_HQ_LWC_c254/f2p0/660	6577.32	10944.3	8651.58	2929.61	4703.6	3749.97	2190.45	2052.8	2056.53	1122.68	1659.72	1978.58	3172.23	3381.83	2509.23	5058.99	3226.26	3312.59	3521.83	2908.89	4412.58
i1_HQ_LWC_c39389/f5p0/1948	0	0	0	7.73978	0.0281796	0	0.5101	0	0	5.69306	120.857	39.7718	0	0	0	84.3957	330.537	455.911	0	0	0
i0_HQ_LWC_c255/f2p0/819	2877	3205	3314	8708	8077	7953	7699	7218	7606	7565	7058	7922	7038	8036	7029	7844	3747	3757	6677	6099	7257
i1_HQ_LWC_c7188/f3p0/1885	468.473	844.679	970.192	1557.21	2471.34	2163.82	845.173	1050.74	821.728	1234.25	1975.85	1200.34	651.639	1111.11	1161.68	1567.89	3570.65	2622.91	676.013	728.852	647.249
i1_HQ_LWC_c39393/f3p0/1886	338	365	292	1416	2710	3190	16	160	20	1259	2556	1920	131	149	157	1027	1448	1448	99	120	54
i0_HQ_LWC_c259/f2p0/736	0	6	7	7995.2	3758	3797	77	343	23	50299.8	28033	33137.4	1215	1196	1215	37350.2	38534.2	38407.3	1622	1384	1057
i1_HQ_LWC_c7209/f2p11/1515	171.856	171.729	161	650.953	851.393	989.761	597.579	724.381	766.216	405	643.38	493.949	606.96	721.925	605.643	477.614	482.762	596.923	439.748	507.821	556.934
i0_HQ_LWC_c260/f2p0/876	9495.22	9047.37	9551.19	19459.2	27976.2	24109.4	28989	32232.1	32744.1	12986.1	16632.7	16430.3	16249.7	19749.9	19371.4	16638.3	10181.6	9801.35	13245.2	16207	16288.8
i1_HQ_LWC_c7212/f2p0/1743	0	37.3234	8.18216	9.31028	40.769	17.3596	9.77457	35.0214	41.1632	31.9357	12.1705	6.78059	46.7355	46.9911	34.1954	15.7235	27.1027	60.2223	47.073	67.5504	26.5971
i1_HQ_LWC_c39400/f2p4/1934	284.337	620.886	337.205	489.197	1266.42	990.124	252.539	471.932	417.096	277.396	611.658	191.726	506.722	482.939	509.694	360.182	1203.49	1049.79	634.639	367.44	537.639
i0_HQ_LWC_c262/f2p0/960	835.839	940.193	1058	113	433	326	99	89	63	48	176	213	78	69	41	1349	1598	1890.42	189	161	206
i1_HQ_LWC_c2435/f3p0/1600	1.07034	8.92129	7.58819	3	12	4	2	0	3	2	1	0	786.513	311.998	444.851	0	0	0	798.738	335.96	467.992
i0_HQ_LWC_c264/f2p0/574	3120.78	3938.32	3033.18	2277.87	3786.45	3630.5	3224.87	2883.34	3189.23	1362.08	1677.3	1996.61	1968.63	2307.42	1973.24	1582.87	1213.17	1141.94	1751.97	1637.4	1697.98
i1_HQ_LWC_c39403/f2p0/1885	1126	1515	834	42	50	24	1	19	4	10	15	11	9	18	6	13	13	29	0	7	5
i0_HQ_LWC_c266/f2p0/857	282.497	260.247	250.73	1161.77	827.988	1252.46	730.278	433.403	566.996	837.317	436.559	650.85	851.282	788.277	828.27	1574.91	520.309	565.226	684.091	582.721	561.257
i1_HQ_LWC_c2436/f7p56/1866	340.046	314.319	293.742	1300.03	1566.66	1510.99	637.247	835.184	823.757	576.37	698.985	750.924	308.476	619.276	551.387	508.453	607.577	568.027	346.529	448.441	403.939
i1_HQ_LWC_c16145/f4p0/2003	409.679	932.587	509.787	401.409	733.77	594.356	220.372	371.364	251.313	374.139	464.62	425.409	509.569	319.837	488.367	491.403	722.904	851.383	520.116	377.545	605.248
i0_HQ_LWC_c271/f2p0/833	5146	5506	4247	993	1200	1222	3874	3378	2734	933	940	1232	4575	4854	5161	791	574	855	5739	5766	5772
i0_HQ_LWC_c272/f2p0/895	2660	2960	1986	776	574	868	1196	916	1169	545	382	434	2279	1451	2968	280	302	195	3920	1776	4610
i0_HQ_LWC_c273/f2p0/803	6868.74	6473.82	6053.7	7725.29	5942.53	7985.77	6845.79	6520.7	6732.9	5729.77	6530.93	7464.31	6905.56	7750.03	7764.61	8001.3	5284.18	5390.21	4903.22	5043.27	5214.44
i1_HQ_LWC_c2438/f5p0/1873	1.41752	7.79424	125.049	1208.91	513.627	0.0234814	342.257	1.14998e-05	414.749	1444.47	609.45	1972.44	2909.48	3467.2	2391.25	1033.22	0.583276	1193.58	0.214909	1195.09	885.003
i1_HQ_LWC_c16151/f4p0/1544	0	3.67823	14.0229	137	177.079	192.364	1	7	1	2710.01	4794.05	3674.24	152.822	109	167	5453.86	2471.66	3258.36	157	136.019	61
i0_HQ_LWC_c274/f2p0/744	14830	12077	12990	33169	28296	25775	24401	26187	29626	16327	13241	14434	7118	15171	14130	11313	6557	7242	8359	12229	9828
i0_HQ_LWC_c276/f2p0/708	1	10	2	5	4	7	8.66587	35	18	0	0	8	76	135	53	4	1.71067	1.70585	96	54	110
i1_HQ_LWC_c2440/f3p1/1840	751.281	815.375	882.981	1034.88	1214.96	847.604	177.878	515.518	131.71	1639.2	2180.78	1025.73	949.547	953.952	1110.29	1742.22	1455.93	1682.38	1672.71	864.593	834.942
i0_HQ_LWC_c277/f2p0/987	1	0	1	154	1	0	10600	5026	9150	1	0	0	1347	2274	2594	0	0	0	1467	3328	3171
i0_HQ_LWC_c278/f2p0/903	2040	2319	2047	7600	7309	7513	5886	5838	5600	4720	4329	4961	3719	4962	4564	4276	2707	2686	4037	4082	3889
i0_HQ_LWC_c280/f2p0/880	2126.84	2529.06	2156.67	7515.71	3866.8	6428.46	9140.02	9730.73	8842.03	5867.01	3789.33	5299.49	5526.71	9390.36	8429.62	5519.79	3035.87	4149.66	5865.11	6851.84	8090.16
i0_HQ_LWC_c281/f2p0/825	9025.92	8439.63	8878.9	27343.7	22773	19591.7	14507	18948.8	17238	17281	13631.2	16583.7	7554.95	13294.5	11897	14214	6672	7166.87	7521.96	9807.95	8981
i0_HQ_LWC_c282/f2p0/808	0	0	0	0	0	0	0	0	0	0	0	0	0	0	0	0	0	0	0	0	0
i1_HQ_LWC_c2442/f6p1/1596	1083.48	1408.58	1258.64	1193.35	1805.25	2101.86	1256.69	1345.47	1441.1	755.179	1259.47	1006.43	1028.12	1098.81	1315.32	1023.28	1253.31	1633.63	1189.19	1139.98	1273.75
i1_HQ_LWC_c24988/f2p0/1586	112.579	142.984	96.7802	82.9894	155.56	142.336	126.482	187.587	161.173	148.483	156.774	79.4128	489.367	498.035	335.746	165.013	141.573	88.744	367.756	181.171	221.826
i0_HQ_LWC_c283/f2p0/949	325.113	349.613	330.993	819.368	695.545	846.28	83.8279	117.852	35.7935	9453.42	6565.08	7076.65	297.693	324.268	300.803	7767.24	3652.35	4126.79	233.107	276.398	277.419
i0_HQ_LWC_c284/f2p0/996	19	14	7	101	587	245	37	183	17	66	126	347	72	131	41	514	103	114	66	53	128
i0_HQ_LWC_c286/f2p0/896	1504.66	1807.8	1725.01	3081.27	4408.66	5319.78	7675.17	6083.08	6676.81	1760.88	2937.16	2859.97	7161.94	6142.06	5835.25	3111.26	3478.84	3128.47	6587.16	4890.4	6728.54
i1_HQ_LWC_c39413/f3p0/1848	622.168	1135.52	743.426	1797.19	1655.37	1765.97	3078.12	3644.96	3789.7	1093.34	1250.24	1073.7	1682.83	2031.66	2097.92	1046.7	1322.74	1301.66	1644.81	1885.87	1764.89
i1_HQ_LWC_c25021/f2p0/1823	18	17	8	0	2	0	0	0	3	8	0	0	4	3	5	1	39	31	0	5	11
i1_HQ_LWC_c39414/f2p0/1665	671	694	590	699	1076	1116	452	486	602	201	248	272	607	408	403	226	247	286	342	394	466
i0_HQ_LWC_c290/f2p0/977	21708.3	21005.9	22274.6	5031.58	4700.25	7157.6	10277.7	7293.43	7189.19	11151.6	12218	11335.4	20261.6	19393.1	18361	18692.8	10745.5	9433.59	14409.3	10297	14090.3
i0_HQ_LWC_c291/f2p0/969	109.987	135.37	117.132	924.655	1452.48	1182.57	93.0792	158.219	110.966	3306.14	5079.32	3677.41	254.981	205.082	281.636	3806.19	3163.56	3617.51	210.531	169.541	168.033
i1_HQ_LWC_c25028/f2p1/1977	7.12064	108.918	77.6927	18.6677	18.2315	16.3763	16.1517	8.30374	5.83267	11.9204	9.17828	4.27533	10.4684	16.0775	46.0253	0	137.106	104.729	57.3124	40.7705	54.0477
i0_HQ_LWC_c292/f2p0/697	5793.88	5671.7	5983.17	2933.45	4704.15	4479.47	3706.13	3741.63	3330.13	3551.15	3435.28	3404.03	8957.59	7407.43	7644.22	6293.88	2686.71	3227.07	12447.1	8370.57	11972
i0_HQ_LWC_c293/f2p0/939	16.0549	35.3095	10.912	23615.2	8193.26	12433.9	1221.72	1121.47	290.711	214988	105327	119518	5716.4	4619.15	5646.18	75740.3	84604.1	86140.8	4804.97	3778.19	3713.76
i1_HQ_LWC_c2449/f3p0/1528	1816.48	2097.46	1891.7	308.893	338.991	327.98	238	215	214.991	411.741	453.85	264.986	615.983	574	486.976	457.978	724.526	667.909	308	395.97	376
i1_HQ_LWC_c16156/f6p0/1812	0	0	0	0	0	0	0	0	0	0	0	0	0	0	1	0	0	0	0	0	0
i1_HQ_LWC_c25083/f2p1/1623	924.987	870.418	750.853	266.919	329.208	208.262	609.122	629.592	837.678	302.825	299.018	278.958	936.749	827.253	762.485	338.889	625.048	527.252	860.963	879.777	831.518
i0_HQ_LWC_c294/f2p0/946	25.8155	13.4927	10.859	53.3165	102.323	84.5819	4.26714	8.67196	0	84.2274	112.92	162.182	8.62174	31.3655	12.3454	234.728	129.242	165.442	25.0869	22.7425	31.8191
i1_HQ_LWC_c39419/f5p0/1498	2353.83	2578.74	2343.75	3349.67	6261.43	6141.47	3410.93	4207.13	4282.1	1333.79	2521.44	2329.5	1510.53	2333.47	2249.57	2586.34	3442.67	3712.36	3302.75	3155.27	3042.14
i0_HQ_LWC_c295/f2p0/546	11702.1	9185.9	10137	52648.3	52299.5	46378.3	29198.5	31683.6	33299.3	23031.8	22232.4	26925.3	7399.23	18209.5	16950.6	20353.4	7570.72	8106.83	9459.24	14037.2	10762.3
i1_HQ_LWC_c16158/f6p0/1617	0	46.1417	34.928	1312.26	1819.1	2482.69	178.623	83.0041	30.5	2497.98	4901.16	4397.16	324.844	320.745	298.482	2410	2586.69	2831.28	178.709	181.157	298.7
i0_HQ_LWC_c296/f2p0/803	13185	11034	12220	62531	49477	58601	34400	35286	38522	32475	22488	29693	9854	19790	18695	23579	7364	8187	10576	16110	13053
i1_HQ_LWC_c2454/f3p11/1522	1122.37	972.367	881.435	2718.06	2690.96	2920.34	3454.31	2352.75	2599.38	2233.56	2127.52	2503.51	4600.24	4308.3	4246.08	2812.54	2236.2	2378.41	3856.35	3479.72	4112.91
i1_HQ_LWC_c7240/f7p33/1800	0	0	0	25.6604	12.2759	2.43074	34.8158	34.904	38.2855	44.3303	11.9962	41.0705	73.6134	141.645	69.0263	6.3618	11.302	12.6768	60.4782	29.2007	36.9234
i1_HQ_LWC_c25136/f2p0/1788	44.9871	158.484	48.5695	351.903	561.961	294.944	263.478	478.497	359.355	239.722	280.59	147.135	471.052	405.922	573.59	119.187	606.158	676.215	503.192	304.301	410.815
i1_HQ_LWC_c25165/f3p0/1983	84	214	77	3457	2673	2995	1369	1781	1120	1578	1698	1651	529	1392	1253	1061	1548	1242	1431	2404	1424
i1_HQ_LWC_c7245/f6p0/1781	416.842	357.511	710.078	186.804	294.409	271.479	11.8275	123.558	30.2057	207.648	436.641	319.213	199.547	192.486	190.778	307.158	699.166	864.047	317.022	163.821	255.787
i0_HQ_LWC_c298/f2p0/760	420.542	300.307	260.043	3098.27	3890.74	2921.23	7.16523	4.75132	0	1524.55	1785.11	2086.46	18.5595	76.8194	0	5267.69	4406.06	10238.9	4	5.85132	6.56315
i0_HQ_LWC_c299/f2p0/839	2017.33	1906.19	2063.61	6802.25	5177.38	5924.69	4135.36	4454.3	5461.09	3592.52	2768.32	3708.5	1590.01	2850.75	3241.86	3015.48	1505.1	1512.84	1386.69	3313.46	1698.9
i1_HQ_LWC_c39423/f5p0/1904	554.259	627.696	454.603	2998.83	2727.7	2809.67	2377.58	2662.15	2641.04	1041.07	1415.04	1008.04	1589.99	2383.85	2110.68	1056.16	1456.38	1577.94	1441.32	1426.03	1555.69
i1_HQ_LWC_c7270/f3p1/1929	13.3825	242.24	181.051	23.6863	832.864	542.024	382.995	1025.44	773.843	0	783.738	0	54.0162	465.612	420.946	70.4954	287.648	357.257	611.954	407.022	889.733
i1_HQ_LWC_c39425/f2p0/1551	1038.71	1083.96	1327.48	12803.4	8231.65	7373.03	494.678	1211.36	436.627	17290.7	12407	13939	915.75	962.137	763.166	10561.4	10366.8	9394.73	680.869	554.879	613.181
i0_HQ_LWC_c300/f2p0/918	36.6684	55.1455	26.8668	267.557	494.935	447.934	412.708	581.358	481.187	211.853	351.339	319.164	195.816	334.584	274.374	258.501	217.41	93.1263	178.944	257.709	197.856
i1_HQ_LWC_c39426/f7p0/1830	173.156	119.446	202.331	61.4185	146.199	37.9971	250.629	104.809	79.5618	128.869	123.129	154.23	115.814	174.794	103.584	418.428	232.798	224.602	329.014	92.4715	123.396
i1_HQ_LWC_c16159/f4p0/1644	0	0	0	0	0	0	0	8.13438	0	32.1021	14.2513	18.9116	0	3.87056	3.98227	18.435	0	0	43.3226	40.621	0
i0_HQ_LWC_c301/f2p0/752	5	10	3	50	406	127	23	88	28	53	197	59	218	17	8	2184	1416	1153	25	44	29
i0_HQ_LWC_c302/f2p0/964	63	62	42	812	902	1174	46	58	20	4270	3954	4079	241	194	227	3645	963	1210	211	146	147
i1_HQ_LWC_c39427/f6p0/1441	2.21759	1.66148	3.65082	93.3598	162.636	119.592	444.597	229.45	193.165	660.391	914.196	1046.94	1303.62	1700.92	1733.64	1005.91	886.222	1066.76	1624.15	801.293	1307.11
i1_HQ_LWC_c16161/f5p0/1768	36.0322	0	0	77.9509	74.3116	116.577	262	229.438	264	69.3531	18.203	0	150	167	118.27	10.9995	130.384	127.408	102.644	160.414	180
i1_HQ_LWC_c16163/f5p0/1848	247.255	315.239	150.313	835.612	1553.58	2040.23	421.437	435.699	476.081	636.284	1081.77	652.72	662.653	709.144	735.23	513.614	1036.45	830.423	517.248	432.984	518.008
i1_HQ_LWC_c39428/f5p0/1415	161.138	214.912	258	6301.25	6424.39	4842.13	1	471.26	0	2566.4	3134.38	2679.37	28.2377	46.0612	7	5255.98	2606.18	2447.19	82.8667	8	11
i0_HQ_LWC_c303/f2p0/826	5506	2066	3796	267	2662	422	1	336	0	69	52	278	1	3	0	1395	108	148	6	3	5
i0_HQ_LWC_c305/f2p0/653	0	3	7	24	15	7	35	25	17	9	4	4	220	218	142	7	1	1	548	276	516
i1_HQ_LWC_c16166/f5p0/1736	936	1097	1014	4727	6600	7219	8314	9004	11024	2460	3157	2911	3347	4497	4975	2447	2099	1975	2978	3559	3279
i1_HQ_LWC_c39431/f3p0/1405	95	160	144	274	189	242	100	108	138	1463	794	839	155	102	129	1232	1030	1293	300	240	387
i1_HQ_LWC_c39432/f49p0/1481	23.3667	43.8198	17.057	1.51027	11.0418	1.12163	8	3	1.97368	5.02991	2.34116	0	0	0	3	4.56766	7.60094	18.5915	10.3317	5.69829	2.39843
i0_HQ_LWC_c307/f2p0/833	0	1.80559	0	23.1957	83.1234	134.183	22.6517	1.89362	12.0141	60.4899	271.224	52.0222	55.8146	59.6603	78.7582	117.615	944.359	835.697	110.225	37.8558	78.7326
i1_HQ_LWC_c39433/f3p1/1402	243.752	316.533	168.249	2496.69	1977.21	2281.75	5965.43	2295.9	2312.79	3687.2	3708.62	3282.03	3628.62	3280.05	3011.25	4852.78	3492.51	3172.21	6710.58	5481.31	6635.96
i1_HQ_LWC_c25202/f2p0/1747	0	0	0	2.08672	4.24534	1.06872	7.48794	16.2736	8.67477	7.41253	2.1511	1.06312	1.0637	2.14755	19.2208	1.07491	1.09441	1.0791	97.1945	3.21667	21.3325
i1_HQ_LWC_c39434/f3p0/1432	4156.65	4628.45	3915.15	2841.3	4084.04	4356.19	2412.58	2205.18	1952.32	2672.56	3046.38	2895.34	1585.58	1855.76	1940.25	5309.15	4459.18	3013.71	1810.86	1830.59	2034.24
i1_HQ_LWC_c25234/f2p0/1684	217.446	205.384	188.834	2301.37	2825.37	1434.87	459.411	886.1	511.714	1326.14	1392.12	1688.28	89.1455	407.125	218.89	1809.92	1004.68	963.254	185.709	246.424	237.705
i1_HQ_LWC_c16172/f5p0/1896	313.251	485.661	442.287	469.799	1261.15	1301.92	535.294	423.221	508.509	159.519	404.054	329.77	344.168	311.905	422.035	157.851	645.68	719.485	393.949	297.923	275.143
i0_HQ_LWC_c308/f2p0/909	64.046	97.2568	65.0031	6435.04	5934.73	9141.98	379.439	425.68	255.459	4939.39	7071.13	6851.73	389.173	471.141	373.451	4226.93	4667.04	4487.91	261.946	340.044	268.467
i1_HQ_LWC_c39435/f2p1/1345	171.667	142.263	179.906	74.6045	187.447	63.7996	85.9298	89.2018	64.0362	49.8512	132.091	177.386	121.667	143.672	72.2308	71.377	61.4558	162.248	71.7264	107.791	119.657
i0_HQ_LWC_c475/f2p0/908	41	57	39	5431	4679	5499	174	336	52	36436	27004	28662	1658	1344	1523	30663	19145	22260	1172	1106	951
i1_HQ_LWC_c39437/f2p0/1385	378	406	419	2640	2203	2651	2773	3270	3341	2536	2056	2267	3100	3246	3203	3629	2570	2793	3063	3494	3589
i1_HQ_LWC_c16175/f4p0/1915	321.46	387.298	277.388	5174.55	4654.75	5113.09	5296.14	6158.99	6784.72	3229.65	3478.8	3377.05	1604.22	2108.2	3037.75	2886.91	2761.55	2351.64	1721.28	2129.46	1978.6
i1_HQ_LWC_c39439/f3p0/1418	43.672	81.3952	42.8424	30.5887	53.1736	78.7488	163.769	59.581	79.3486	69.4468	257.159	82.4171	416.251	424.155	468.792	72.991	366.179	372.74	631.158	567.414	672.028
i0_HQ_LWC_c2311/f3p30/232	118.142	232.587	190.136	345.178	173.611	115.27	230.577	141.53	143.632	378.537	106.651	182.617	158.387	203.057	256.839	246.983	113.742	144.793	176.951	156.13	298.967
i0_HQ_LWC_c2316/f2p83/268	0	1.45692	0.913433	0	0	0	0	0	0	0	0	0	0	0	0	0	0	0	0	0	0
i1_HQ_LWC_c39442/f2p0/1358	97.5839	152.33	78.3435	576.039	735.934	721.229	87.9375	50.1937	17.7076	1075.7	1602.16	1508.64	207.879	190.683	160.919	1627.56	1647.9	1976.4	109.929	133.492	130.232
i1_HQ_LWC_c2459/f3p0/1963	28	18	14.9312	1050.55	1543.67	1324	684.078	904.991	896.885	521.187	577.983	503.52	289.17	555.496	519.062	458.313	294.43	442.522	211.907	350.443	262.586
i1_HQ_LWC_c39443/f5p7/1424	0	0	0	58.2861	58.1263	10.2953	3	6.51872	1.58294	514.9	1791.45	1333.21	20.7779	19.1531	3.54496	1207.67	906.23	2253.18	16.4743	21.7136	24.633
i1_HQ_LWC_c39444/f2p0/1370	6.30235	6.33905	3.5722	874.434	944.989	895.481	186.156	121.356	111.734	1389.13	1092	1069.04	760.036	435.846	482.572	2597.51	4834.75	4504.05	374.305	273.892	677.247
i1_HQ_LWC_c39447/f2p0/1370	7	2	9	0	0	0	3	3	2	12	12	16	4	5	4	6	3	3	3	5	22
i1_HQ_LWC_c39448/f4p10/1407	247.055	328.313	164.7	1568.92	1921.55	2584.92	1929.72	1722.46	1942.81	683.025	1482.01	874.454	1886.98	1874.4	1567.4	488.83	1021.26	1069.41	1267.59	1063.81	1090.76
i1_HQ_LWC_c16182/f5p0/1593	154	154	131	3421	1758	2140	5821	6120	6267	4569	3452	3533	4160	4735	5038	2062	1700	1428	4100	4939	5645
i0_HQ_LWC_c2575/f17p0/802	4	24	1	2	27	32	5	3	7	8	16.8244	35	19	51	5	57	90	44	12	34	53
i1_HQ_LWC_c16184/f7p0/1956	28.3299	81.3408	150.167	0	14.6828	0	97.3477	104.474	86.7485	0	16.0088	25.8123	32.4242	21.5949	80.2639	104.758	228.115	33.5274	42.3083	22.3841	36.3922
i0_HQ_LWC_c2581/f12p4/722	9.68562	12.9116	18.4117	35.3767	102.403	75.4455	7	6	0	89.345	51.4727	126.533	9.53985	0	0	105.895	115.967	39.5101	21.4485	3.46401	0
i0_HQ_LWC_c2582/f6p1/614	0	1	0	0	4	0	0	0	0	0	3	2	4	0	0	6	4	2	0	2	2
i1_HQ_LWC_c39457/f15p2/1937	14.5868	83.6475	50.6174	54.9274	135.401	120.357	0	0	8.79011e-06	61.1356	52.4688	61.1964	40.033	37.307	0	19.7217	168.279	332.119	0	0	27.6047
i0_HQ_LWC_c2583/f7p0/828	19	30	21	10186	7827	12282	721	722	284	106470	74437	75475	2081	1800	2335	57983	44462	44260	2026	2111	2141
i1_HQ_LWC_c16206/f3p0/1897	1599.38	2556.86	2264.53	1.78365	16.8841	5.05431	0	20.6707	47.7492	14.5153	10.6988	31.0186	259.751	204.27	172.391	29.6786	133.346	74.2005	310.856	205.036	350.347
i0_HQ_LWC_c2584/f12p1/884	6	17	8	2682	1188	2055.58	29577	9420	13195	51379	40561.9	41764	39709	47738	32414	72076.8	27326.7	32278.9	54229	37462	47929
i1_HQ_LWC_c39464/f17p0/1616	20.3556	139.556	27.6923	39	27	50	61.8201	74.1099	67.3278	34	17.6813	9.86368	81.9904	68.7098	97.8782	23.9873	22	4.18065	34.4003	15.8582	42.2265
i1_HQ_LWC_c7286/f3p0/2009	0	0	0	0	0	0	0	0	0	0	0	0	0	0	0	0	0	0	0	0	0
i0_HQ_LWC_c2595/f3p8/966	9	13	15	14	13	12	86	53	52	126	110	101	167	329	345	227	285	258	506	548.997	644
i1_HQ_LWC_c39466/f16p0/1981	1910.35	2247.81	1901.42	573	1221.48	1077.22	654.085	569.777	546.508	165	431.319	233.42	485.5	584.618	610.194	270	562.444	710.674	527.467	483.274	586.774
i0_HQ_LWC_c2596/f2p1/768	4311.38	4455.2	3898.29	16150.7	16334.7	21446.7	9917.2	11759.5	11325.8	6672.04	8403.71	7434.05	2498.83	7685.56	7381.92	5978.84	3265.72	2833.64	3360.27	6069.9	3898.95
i0_HQ_LWC_c2597/f2p0/759	5564	4979	5489	22221	26507	16159	12524	13090	14989	9419	10996	12419	4482	8657	8680	7914	4300	4579	4016	6486	5149
i0_HQ_LWC_c2606/f3p6/318	0.666208	0	0	4.10308	0	0	0	0	0	7.09536	2.27143	8.83666	0	0	0	4.09463	0	0	0	1	0
i0_HQ_LWC_c2610/f37p0/711	6902.04	7258.92	10736	9154.01	11216.9	7606.25	23.625	956.966	15.6325	19583.1	19020.4	13585.8	96.225	114.319	26	50281.8	48038.8	46804.2	28.1513	33.5587	28.9811
i1_HQ_LWC_c39472/f4p0/1964	115.189	168.042	126.655	941.369	1217.98	1399.54	1267.59	1274.65	1269.83	568.312	866.508	599.308	1172.91	1388.5	1028.03	645.365	1044.74	806.24	1101	882.512	946.828
i1_HQ_LWC_c7297/f2p2/1732	144.924	242.111	233.546	298.458	364.597	261.368	173.07	261.052	208.374	216.139	153.565	160.652	130.967	210.398	186.587	66.0844	102.224	113.125	167.268	194.393	151.21
i1_HQ_LWC_c16214/f3p0/1525	1753	1986	2081	892	934	783	560	762	704	973	901	879	655	804	678	783	466	467	705	579	611
i1_HQ_LWC_c39479/f7p0/1502	155.247	165.706	233.631	2264.99	1248.67	1908.51	179.743	229.079	121.502	14905	8742.48	11149.2	432.791	525.39	586.282	9926.12	13186.4	11647.5	681.984	419.417	646.2
i1_HQ_LWC_c39480/f4p0/1461	1239.37	1738.9	1645.08	236.467	572.377	585.309	446.546	445.019	406.398	157.101	218.667	146.526	547.137	620.392	554.064	302.935	553.537	608.934	865.112	705.886	863.806
i1_HQ_LWC_c414/f22p0/1819	48.879	40.6209	56.1157	1099.08	1404.43	1440.78	4209.07	3348.99	2685.29	1402.54	1898.53	1214.31	2373.05	2945.89	2870.42	1034.36	1921.74	1409.08	3758.02	3592.9	4278.35
i1_HQ_LWC_c25510/f4p0/1386	542	669	771	10113	5567	5596	5808	7827	8020	12604	8547	9255	2383	3598	3759	7150	4506	4581	2396	3198	2820
i1_HQ_LWC_c484/f36p0/1850	883.127	1284.33	1070.79	2255.22	2164.14	2778.15	3247.75	4449.71	4038.33	1393.77	1663.08	1489.26	2411.29	3037.63	3317.6	1562.2	1202.06	961.636	2446.61	2983.55	3181.91
i1_HQ_LWC_c25512/f4p1/1270	48.6275	79.6697	55.6014	139.717	348.091	411.327	99.5641	126.934	133.951	300.289	459.289	127.548	214.129	167.89	333.757	132.692	2859.87	1656.49	407.067	296.314	373.085
i1_HQ_LWC_c25516/f4p0/1352	1598	1379	1664	2557	5570	2725	974	1394	916	2478	1864	2539	437	681	504	4668	1231	2552	467	496	538
i1_HQ_LWC_c2460/f2p0/1692	15.2965	13.813	18.8966	108.72	210.797	120.937	107.121	57.3418	30.099	228.006	339.978	156.632	535.993	475.47	374.05	325.813	403.512	346.123	749.273	377.821	332.448
i1_HQ_LWC_c2461/f3p2/1682	5.15729	21.2019	28.8434	483.485	626.164	822.085	85.8679	148.654	166.279	200.125	823.267	487.708	153.398	149.861	213.694	562.648	1013.56	1009.6	144.316	223.717	75.6545
i1_HQ_LWC_c16216/f6p0/1940	0	0	0	0	0	0	0	0	0	0	0	0	0	0	0	0	0	0	0	0	0
i1_HQ_LWC_c25524/f3p2/1309	11.9322	33	4.30028	104.588	104.715	187.626	410.204	230.49	274.81	335.198	323.909	441.458	2306.59	1895.95	1790.8	533.246	289.264	773.844	2604.62	2451.44	2656.39
i1_HQ_LWC_c16217/f3p0/1919	64	65	75	388	188	312	58	52	55	283	175	299	74	67	85	209	250	332	81	48	77
i1_HQ_LWC_c25528/f4p22/1294	1612.13	1246.87	1550.32	2017.4	2274.63	1878.44	1334.98	1462.39	1270.06	926.732	1048.25	950.582	438.691	797.262	891.771	692.235	760.275	1007.48	448.317	600.158	479.536
i1_HQ_LWC_c39500/f11p0/1562	8.22226	11.0875	31.8755	795.704	734.727	986.127	13.0538	45.2126	2.46402	27623	18023.9	19406	412.171	446.807	580.785	14255.8	7927.99	5636.76	275.83	142.655	211.154
i1_HQ_LWC_c2464/f6p1/1948	404.537	348.588	430.904	396.017	637.274	327.956	398.408	601.035	436.157	161.737	355.904	306.709	294.374	386.584	232.902	404.404	348.588	360.563	311.467	244.018	243.585
i1_HQ_LWC_c16220/f3p0/1910	385.499	537.326	692.132	109.414	270.625	294.589	241.435	342.938	295.751	43.7893	259.807	107.473	328.441	462.033	455.225	158.901	326.635	395.674	386.729	336.698	331.936
i1_HQ_LWC_c16224/f4p0/1973	16.3611	64.2088	51.7686	15.6669	18.8931	26.9277	192.827	269.19	229.009	10.8046	81.0221	19.6512	883.545	767.089	830.161	34.349	177.364	134.299	1119.64	426.277	841.402
i1_HQ_LWC_c16226/f4p0/1677	261.338	305.566	220.606	273.698	455.572	697.791	677.962	830.82	849.278	205.039	427.113	235.47	410.003	524.521	661.552	360.782	407.409	401.201	474.764	499.058	522.491
i1_HQ_LWC_c25566/f3p0/1372	127	168.921	99	796.931	452	2187.99	2173.98	1134.98	1596.97	202.857	521.989	356	880.9	1058.95	921.985	428	1000.95	1073.98	1829.99	2066.82	2172.75
i1_HQ_LWC_c16228/f3p0/1952	2862.74	3351.82	2765.52	755.334	548.871	1259.87	582.606	403.432	423.13	456.351	683.755	355.803	855.892	574.151	666.887	937.216	1925.52	1198.65	604.578	546.689	796.847
i1_HQ_LWC_c25567/f3p4/1366	17439	21047	20467	8257	4190	4227	6163	6098	5369	9161	4114	5999	6161	6338	5450	4159	3624	3369	4948	4027	5154
i1_HQ_LWC_c25573/f3p0/1147	1407	1593	1508	4905	5421	5192	3343	3587	3682	4205	4319	4233	2956	3038	2756	4418	3338	3361	3015	2789	3049
i1_HQ_LWC_c2470/f2p0/1789	0	0	0	0	0	0	0	0	0	0	0	0	0	0	0	0	0	0	0	0	0
i1_HQ_LWC_c2471/f4p8/1881	54	37	21	52	133	114	9	18	33	18	67	123	26	44	13	78	79	141	25	10	30
i1_HQ_LWC_c16231/f3p0/1854	5.6744	4.98558	13.6781	99.6886	158.249	131.617	34.5981	86.7081	47.3165	57.5478	31.5	28.8392	44.9127	28.2822	56.388	36.9622	236.641	220.807	47.4438	40.4495	42.9885
i1_HQ_LWC_c25586/f3p8/1312	177	211	169	224	169.093	121	1482	1840.54	1576	726	488.299	476	2348	2096	2224	340	389	452.557	2156	2348	2708
i1_HQ_LWC_c25595/f3p3/1233	14.7657	4.19529	0	2320.86	1015.94	1290.47	28.5527	242.85	21.8137	2831.01	1137.02	1777.69	27.0485	93.8355	32.1588	965.704	651.653	388.008	90.3043	10.8631	18.9607
i1_HQ_LWC_c7299/f2p1/1904	0	1.02727	1.04135	0	0	0	0	1.02825	0	3.02314	7.07914	0	14.371	8.18617	1.01829	0	0	0	16.3868	4.12563	0
i1_HQ_LWC_c7301/f3p6/1990	34.2945	0	17.4266	3.72757e-05	0.00602414	0	0.0746179	987.492	420.614	146.028	20.3469	472.917	0.00019801	1.43796	0.000275779	271.04	290.771	340.418	0.000108535	0.452717	407.445
i1_HQ_LWC_c16236/f3p0/1751	183.273	255.627	293.893	210	371.831	409.733	311.285	348.858	355.76	83	127.753	62	117.044	252.25	253.557	50.8785	166.316	144.812	158.985	155.691	171.112
i1_HQ_LWC_c7314/f2p8/1576	589	752	609	1092	1420	1510	747	854	817	805	1338	1033	793	1208	851	1007	1061	1090	735	639	635
i1_HQ_LWC_c25620/f3p8/1261	368	440	447	3912	3443	3504	363	443	394	3421	4133	4830	385	388	477	4288	3174	3076	389	303	364
i1_HQ_LWC_c16237/f3p0/1669	358	452	382	221	6204	2085	216	660	143	106	1425	1415	108	186	123	8754	2209	5311	154	180	296
i1_HQ_LWC_c7330/f5p4/1809	5211.02	4879.66	4655.72	2822.12	2074.23	2866.7	1061.01	1309.7	1044.05	2488.7	2160.99	2074.78	550.072	1045.58	926.306	3029.81	4470.21	3902.02	711.722	1063.14	701.9
i1_HQ_LWC_c25625/f3p0/1334	202.226	258.134	202.062	15740.1	8818.96	6411.44	1697.28	2428.59	1742.16	8142.83	5003.26	6599.64	312.744	792.012	871.283	4820.54	2674.06	2859.22	556.739	756.898	514.161
i1_HQ_LWC_c39512/f3p0/1767	3142.7	3435.7	3604.16	1574.92	2274.43	2446.99	1486.68	1885.44	1637.44	980.717	2152.27	1860.72	1543.85	1321.48	1272.8	2960.49	2357.53	2818.22	2448.17	1621.24	2363.71
i1_HQ_LWC_c25627/f3p0/1182	7.10637	28.9649	20.524	1580.44	1299.2	1254.27	1831.49	2330.39	869.502	11179	8164.19	7094.61	1296.48	883.059	1103.24	8566.76	5770.5	7297.68	773.068	1718.99	1369.65
i1_HQ_LWC_c39513/f6p0/1948	4.83961	0	0	92.9474	176.696	168.45	10	9.49467	14	344.277	1120.83	622.784	59.3262	66.9911	45.4398	1019.06	760.839	938.453	81.5058	47.9706	102.88
i1_HQ_LWC_c7354/f2p0/1901	0	0	0	0	0	0	0	0	0	0	0	0	0	0	0	0	0	0	0	0	0
i1_HQ_LWC_c25630/f3p6/1322	306.567	673.529	548.16	6207.95	6046.44	4614.14	8414.34	11560.1	8369.38	7166.15	5243.35	3960.16	23292.9	18389.3	23706.5	8875.93	14856.9	9797.66	19184	17737.9	28907.4
i1_HQ_LWC_c39516/f3p0/1791	0	54.1864	0	13.4778	102.667	46.8357	0	30.3369	0	0.123702	82.2779	47.9706	26.8116	35.4747	19.3272	65.9103	140.778	149.278	85.0289	14.9567	57.249
i1_HQ_LWC_c16245/f7p0/2014	28.9504	136.587	72.7432	426.616	456.446	474.506	782	858.548	912.895	136	345.271	231.908	297.922	381.711	340.285	149.283	289.402	331.613	464.994	559.313	506.928
i1_HQ_LWC_c488/f20p0/1969	1868.92	3050.72	1949.52	1128.84	1358.95	1254.23	1546.09	1878.78	1794.43	531.165	765.499	687.267	2032.03	2488.34	2338.11	711.316	1013.36	1077.66	2406.92	1850.12	2016.91
i1_HQ_LWC_c39520/f2p0/1741	970.91	1289.44	1057.34	1500.66	1717.28	1824.87	3468.59	3313.59	3123.06	995.588	1739.66	1454.34	8630.3	9174.83	8759.83	1113.48	2350.97	2434.71	7788.9	6959.88	8798.62
i1_HQ_LWC_c7376/f2p0/1930	4.05343	1.13088	6.29152	348.409	689.212	658.547	135.51	133.294	65.6189	199.484	515.123	274.726	1013.95	809.221	623.512	136.937	793.57	870.741	841.876	432.399	634.696
i1_HQ_LWC_c39521/f3p0/1534	1904.2	2221.04	1781.5	5496.56	5970.48	5846.97	5672.78	6273.24	6548.89	2565.14	3482.89	3081.68	3617.09	5325.62	4538.27	2580.65	2532.81	2397.12	4278.73	4509.01	3916.14
i1_HQ_LWC_c7377/f8p5/1925	228.031	58.8739	147.293	58.6728	94.928	0.195731	0.0286633	0	94.1039	210.771	173.355	142.241	256.309	99.627	237.578	219.23	71.9607	263.834	330.153	290.035	277.497
i1_HQ_LWC_c543/f28p0/1796	497.572	436.198	465.359	4680.89	5450.3	5864.73	3556.84	4451.43	3987.62	3412	4442.25	4335.05	2832.16	3372.15	3265.06	3224.26	1946.98	1951.5	2356.95	2341.89	2525.04
i1_HQ_LWC_c553/f25p0/1907	33.877	26.2802	51.9449	637.464	270.196	499.964	178.737	56.6429	59.366	1135.33	642.706	740.27	598.747	452.061	588.988	832.496	796.626	769.303	551.616	437.631	356.511
i1_HQ_LWC_c25636/f3p3/1362	6	19	0	370.95	240.799	475.354	931.298	1206.06	1484.69	139.942	261.671	91	165.57	190.51	425.983	588.083	139.877	161	427.788	316.437	304.469
i1_HQ_LWC_c2473/f3p2/1644	66.5819	93.2856	89.8376	4136.08	2553.92	3496.88	5.56081	349.063	21.1867	4119.43	3476.35	2418.68	24.2897	24.8294	29.1045	3622.5	6009.19	2649.3	26.4705	0	2.64236
i1_HQ_LWC_c578/f16p0/1902	1492.89	2213.52	2047.72	2168.14	2665.49	2892	3469.42	3947.11	4334.38	768.66	1880.33	2054.32	1741.47	2463.51	2604.33	956.327	1365.51	1369.62	1807.86	2551.62	1942.97
i1_HQ_LWC_c2475/f3p4/1713	1856.51	2365.25	1772.93	5893.7	9503.05	10501.8	9410.2	9897.81	9562.64	3801.24	6665.99	5213.09	7720.02	8354.06	8115.64	6429.78	5635.49	6498.73	6522.75	6729.71	7180.73
i1_HQ_LWC_c7402/f2p3/1667	0	0	1	32	94.1225	94.4167	3	2	0	223	404.904	262.596	15	29.1179	61.9213	370.48	855.834	1007.31	55.1905	46	26.2213
i1_HQ_LWC_c2476/f4p0/1753	465	526	635	1106	772	615	1360	1929	1937	983	709	954	926	1218	1309	991	953	988	997	1072	1117
i1_HQ_LWC_c630/f22p0/1871	344.103	446.662	342.611	978.412	1187	1322.39	568.589	776.421	750.248	893.631	1041.26	972.906	712.346	960.469	897.953	1206.58	1532.08	1606.86	1082.36	702.158	1017.24
i1_HQ_LWC_c2477/f4p0/1712	160.488	330.336	219.849	353.532	974.141	910.905	419.442	317.457	295.637	231.153	173.091	348.231	281.807	556.921	521.517	160.686	292.961	452.827	304.754	349.68	241.617
i1_HQ_LWC_c25651/f2p4/1378	277.333	315.225	270.339	97.3586	99.589	105.08	0	2.15996	0	466.624	393.655	403.107	234.955	170.623	217.946	773.541	226.537	425.732	331.192	179.279	224.809
i1_HQ_LWC_c637/f21p0/1739	0	0	0	0	0	0	0	0	0	0	0	0	0	0	0	0	0	0	0	0	0
i1_HQ_LWC_c641/f20p0/1517	16822.3	20223	22518.3	717.897	5974.37	1911.84	548.671	1115.95	376.508	413.705	1608.82	2114.46	468.295	415.848	365.975	25932.9	8626.47	10505.2	1902.75	1407.68	2998.19
i1_HQ_LWC_c2479/f2p0/1869	7.76615	26.7774	19.9791	105.048	81.4195	67.4046	103.493	205.57	170.701	290.94	189.363	180.547	376.417	232.269	405.449	194.142	202.408	174.551	581.805	319.207	317.083
i1_HQ_LWC_c2480/f5p0/1634	866.548	957.149	812.32	1792.91	2430.9	2775.4	197.237	455.371	186.679	1227.57	2247.78	2077.35	387.845	397.383	374.512	1181.81	1195.79	1410.42	381.601	304.97	378.346
i1_HQ_LWC_c652/f34p0/1940	4096.22	4443.19	3663.5	5566.9	6520.7	7616.54	4884.08	5549.14	5027.63	3696.88	3858.84	3387.77	7176.82	6825.92	6570.29	5438.87	4427.13	4053.39	7796.68	5400.37	6979.85
i1_HQ_LWC_c2481/f3p5/1544	444	476	413	1905	3255	3079	2073	1746	2227	672	1466	1007	1118	1555	1486	788	795	750	1163	1059	1040
i1_HQ_LWC_c683/f23p0/1793	1061.86	2108.79	1167.45	3045.13	4710.85	3833.38	4613.46	6688.48	4164.5	2267.82	4374.89	2923.41	4803.69	5406.89	5277.91	3752.62	3442.02	3853.4	6937.36	5251.76	6288.01
i1_HQ_LWC_c2483/f2p14/1710	40.9922	41.0706	22.1117	173.851	440.121	493.813	900.305	736.994	731.519	462.264	800.502	1210.71	3161.73	2748.42	2202.21	2112.14	1108.56	1343.4	3506.01	2163.14	3429.46
i1_HQ_LWC_c2484/f3p3/1849	408.005	255.655	243.806	5511.06	5919.01	3022.26	147	695	60	7045.11	5421.03	4935.19	262	197.22	128	7067.45	5468.69	4784.46	156	104.936	168.946
i1_HQ_LWC_c16249/f3p0/1510	0	0	0	0	0	1.00486	1.00393	0	0	0	0	0	0	1.00318	0	0	0	0	0	0	0
i1_HQ_LWC_c16252/f4p0/1485	420.123	371.101	437.239	840.522	1335.07	1201.91	397.784	427.181	374.04	1623.73	2480.4	1462.52	856.006	972.621	986.37	854.139	1405.32	2076.15	468.641	444.639	492.821
i1_HQ_LWC_c16256/f3p0/1888	1248.77	1870.27	1358.53	4096.17	4120.75	4188.94	3907.97	5851.52	5901.58	1952.28	2617.77	3125.98	1903.95	4021.44	3667.17	1625.46	1746.97	1594.67	2192.64	2881.09	2366.59
i1_HQ_LWC_c2488/f3p11/1942	501	702	532	813	1644	1710	449	343	418	213	551	368	204	379	264	274	267	388	143	227	205
i1_HQ_LWC_c2489/f7p0/1627	260.11	254.979	382.479	60.2429	284.923	126.972	96.37	116.293	52.4256	66.242	163.412	164.452	148.249	157.973	122.972	64.0358	143.959	132.945	249.826	113.741	150.382
i1_HQ_LWC_c758/f18p0/1900	8	16.0021	22.0039	2829.34	963	1476	13899.9	11511.9	10827.9	2935.16	2085	2320	19906.4	19053.6	17490.8	2192	3864.7	2650	24469.4	20305.7	24343.9
i1_HQ_LWC_c16258/f3p0/2060	95.9868	27.0448	117.872	0	0	0	2.40109e-07	0	76.098	0	0	0	8.79835e-08	0	0	0	0	0	0	0	271.911
i1_HQ_LWC_c765/f23p0/1815	1992.55	3784.25	2156.42	204.418	340.549	370.147	119.049	81.31	57.974	546.589	598.763	978.187	612.774	1145.12	966.485	451.947	660.852	781.59	565.712	384.748	931.428
i1_HQ_LWC_c778/f16p0/1678	47033.8	54216.6	45887	6336.5	7286.35	6995.83	24020	22073.8	23245.2	10570.2	11070.4	9470.13	51613	47781.6	51075.5	6162.87	4196.13	3688.18	38462.4	23528.2	34776.9
i1_HQ_LWC_c16261/f4p0/1759	205	190	194	513	1020	994	612	728	767	442	785	616	863	847	768	659	654	723	836	729	738
i1_HQ_LWC_c25668/f2p0/1280	245.625	276.76	195.966	1237.12	806.584	886.851	537.545	480.767	395.409	1738.09	1930.94	2326.27	3214.93	2835.77	2625.09	1392.12	514.003	589.927	2383.61	1634.69	1754.72
i1_HQ_LWC_c16262/f4p0/1974	252.645	288.82	124.581	519.415	237.28	392.143	828.487	632.919	908.478	0.000881716	6.59452e-05	128.261	429.26	492.647	373.546	105.079	167.151	108.339	401.574	499.328	541.888
i1_HQ_LWC_c25669/f2p5/1309	2868.7	3174.21	2719	268.307	407.071	504.558	528.545	447.257	419.88	634.021	615.668	659.768	1855.65	1477.15	1177.06	589.131	250.744	492.707	1896.82	1284.78	1692.44
i1_HQ_LWC_c835/f15p0/1613	2162.79	2128.8	2537.83	7711.66	10006.8	10930	17762.5	25412.6	20159.9	4663.72	6829.71	7552.14	4010.07	7441.05	8024.95	3555.39	4844.16	4685.02	7192.57	11991.6	7532.61
i1_HQ_LWC_c25672/f2p0/1385	1242	1145	1332	1808	933	629	1544	1744	1879	1736	1800	1650	1923	2136	1910	1139	1570	1304	1562	1560	1640
i1_HQ_LWC_c16263/f3p0/1905	93.4136	68.5465	32.4233	134.345	78.0328	109.362	82.9827	86.6267	58.2214	28.8117	56.3382	34.5486	131.235	86.1242	122.066	60.2636	322.872	271.094	207.866	166.683	230.403
i1_HQ_LWC_c849/f23p4/1889	0	92.2726	0	596.751	469.558	750.974	271.255	219.653	242.719	342.974	405.788	489.692	531.743	549.234	421.182	186.39	387.135	392.518	344.192	366.644	608.734
i1_HQ_LWC_c39531/f2p2/1972	0	0	1.00099	0	0	0	0	0	0	0	0	0	0	0	0	0	0	1.00087	0	0	0
i1_HQ_LWC_c39536/f3p0/1919	591.65	793.553	523.372	2770.98	2231.03	1947.77	1494.7	1170.96	984.725	3432.66	4831.72	4320.37	1320.2	1346.39	1206.21	4084.87	8712.33	10083.8	2023.51	1299.08	1746.21
i1_HQ_LWC_c25675/f2p1/1242	59.7979	49.6361	52.6143	8.0111	9.0836	3.01417	6.01436	11.0698	19.0291	2	9	5.00566	11.0361	7.00875	5.00473	9.05115	8.07937	13.1015	14.0271	12.0332	10.0254
i1_HQ_LWC_c25682/f2p0/1351	13.4105	0	0	0	3.05889	0	7.10638	23.0803	3.40136	3.10371	6.54473	14.867	20.3017	35.0526	26.2879	1.83568	23.1805	0	0	5.38211	4.85094
i1_HQ_LWC_c2504/f4p0/1574	332.127	529.035	489.697	1856.86	1992.52	2651.94	1192.5	1122.87	1283.7	2938.48	3199.27	3206.87	1417.52	1577.85	1328.96	3386.6	2251.06	2645.52	1272.19	1414.71	1368.11
i1_HQ_LWC_c898/f20p0/1878	680.788	862.663	1010.57	29111.1	26513.8	30525.5	31272.5	30311.7	28633.8	15658.2	17968.1	17463.7	23219	25171.8	23240	13908.9	13788.6	12665.1	22176.1	21456.8	20031.1
i1_HQ_LWC_c25698/f2p0/1135	1188	1389	1134	2568	6282	5343	4939	4455	4298	1073	2364	1336	4139	4078	3796	1808	3230	3615	3939	3405	4409
i1_HQ_LWC_c901/f10p4/1846	330.321	378.787	289.223	1032.05	844.757	1283.74	993.839	759.731	606.415	867.864	545.466	796.47	566.847	740.895	835.007	664.224	471.699	545.112	655.254	651.144	569.764
i1_HQ_LWC_c16268/f3p0/1829	277.017	417.673	323.934	21.3059	68.6729	58.6501	54.4089	43.9732	32.7748	77.5646	75.0741	68.4749	171.066	210.511	437.11	57.7198	176.508	202.86	279.745	211.34	234.537
i1_HQ_LWC_c25699/f2p0/1281	13488	18049	15255	4836	1540	3043	12832	9575	11704	2573	2460	2344	19855	20281	19395	1479	5334	3748	22580	18779	22703
i1_HQ_LWC_c2506/f2p2/1846	71.8776	76.9627	75.8623	1965.77	2997.64	4092.85	2609.26	3105.53	2383.04	1948.2	2875.63	1852.29	1974.12	2057.04	2605.11	2996.52	2869.14	1743.5	3785.14	2207.51	1975.12
i1_HQ_LWC_c25705/f2p0/1369	1149	916	1211	5602	5522	6306	15159	14011	12313	1926	1473	1842	20095	18214	16699	3231	1550	1381	16183	13640	17973
i1_HQ_LWC_c16272/f3p0/1544	1005.86	736.473	641.698	99.8896	818.608	425.656	3.02632	44.9239	11.8456	362.827	999.288	807.14	103.246	127.09	111.926	1231.04	683.105	1370.77	37.5038	62.4909	75.517
i1_HQ_LWC_c2512/f5p5/1664	142343	103577	134620	43	1037	123	19	83	26	19	25	30	53	37	21	45	79	57	53	22	50
i1_HQ_LWC_c16276/f3p0/1525	238	286	250	1236	2791	3316	217	189	121	1940	6179	3367	775	822	718	1997	3549	3687	404	298	330
i1_HQ_LWC_c2513/f4p3/1776	1	3	0	0	0	0	0	0	0	0	0	2	0.267341	0	0	3	2	1	0	1	1
i1_HQ_LWC_c25716/f2p0/1168	3200	4453	3473	9920	6591	6356	4461	6583	7068	8179	5178	7036	2998	5114	5072	5113	2705	2896	3082	4191	3322
i1_HQ_LWC_c16277/f3p0/1697	5.75947	6.39315	4.9933	315.969	34.7948	75.0838	703.364	444.686	318.403	274.638	160.698	275.799	1306.84	1509.24	1368.59	98.0521	126.636	113.411	697.554	946.905	860.398
i1_HQ_LWC_c25718/f2p0/1277	420.141	1497.13	538.236	2295.42	1571.41	3100.99	4007.84	3455.83	3699.39	1118.21	2758.1	1536.91	3315.68	4090.34	3735.05	207.615	2455.86	2048.52	3743.52	2732.93	2888.27
i1_HQ_LWC_c7445/f3p0/1620	362.528	306.385	389.424	35	32	6	219.348	208.065	102.048	44	44	62.5675	541.254	701.284	475.793	513.898	339.256	516.284	2314.1	1440.93	2416.56
i1_HQ_LWC_c25719/f2p0/1343	7.1261	7.53435	1.58483	3370.61	1880.44	2800.8	239.872	118.009	60.6694	5096.51	3267	3182.35	459.638	381.809	378.216	5702.82	2824.32	3029.36	776.062	953.311	897.716
i1_HQ_LWC_c25723/f2p7/1290	0	0	0	0	0	0	0	0	0	0	0	0	0	0	0	0	0	0	0	0	0
i1_HQ_LWC_c7461/f2p12/1929	0	0	0	32.6826	51.2021	85.5643	23.9382	72.0138	45.6399	0	62.6389	43.7449	38.7375	114.637	42.1801	21.5743	110.133	77.2825	71.3423	14.8132	56.7515
i1_HQ_LWC_c7475/f3p1/1773	179.071	315.728	201.261	332.739	582.286	464.311	255.083	316.232	221.414	348.632	520.399	520.971	593.908	586.988	731.714	1778.76	1096.9	1005.52	944.582	918.367	1174.59
i1_HQ_LWC_c16287/f3p0/1804	948	1167	983	4225	6162	6896	5282	4944	6035	1621	2449	1845	2827	3834	3573	1439	1913	1971	3605	3371	3609
i1_HQ_LWC_c16289/f5p0/1986	131.761	161.89	91.8227	252.825	922.39	586.093	531.231	951.971	682.017	274.306	917.677	287.902	73.8006	305.067	467.942	289.13	1296.44	936.654	322.443	865.198	368.612
i1_HQ_LWC_c7480/f3p0/1717	370	288	358	1097	1572	1963	552	501	639	727	1528	806	248	371	462	342	1360	1309	213	347	310
i1_HQ_LWC_c25736/f2p0/1427	227	256	222	741	1528	1460	1350	1504	1660	484	1047	706	779	1066	1073	525	635	662	747	880	794
i1_HQ_LWC_c16290/f4p0/1784	672.343	848.764	710.189	1005.7	1711.96	1385.27	688.899	922.705	853.151	877.056	788.896	844.047	668.005	712.856	729.023	1485.85	1561.29	1510.04	614.971	654.03	738.249
i1_HQ_LWC_c25739/f2p3/1394	247.625	338.992	256.019	125.878	251.613	395.682	440.98	406.645	377.434	69.7051	139.56	94.1044	986.842	784.69	845.831	93.0293	257.326	290.966	646.412	488.139	540.739
i1_HQ_LWC_c7504/f2p0/1808	103	118.326	117	11	0	15	0	4	0	29	14.2679	21.0939	0	0	0	10	10	9	0	0	14.1265
i1_HQ_LWC_c25740/f2p1/1378	427.11	366.53	332.473	619.441	1030.97	1145.73	458.023	367.649	501.976	370.441	900.815	479.115	733.877	532.156	503.391	444.228	504.043	537.352	457.759	383.185	404.76
i1_HQ_LWC_c25744/f2p0/1177	1124.95	1660.77	2685.89	92.79	98.8913	95.4316	50.8469	40.6073	39.2252	58.5741	133.602	88.9689	153.038	185.006	259.463	101.035	496.267	251.581	176.946	189.923	212.962
i1_HQ_LWC_c7514/f5p17/1753	1127.76	2164.5	1518.85	226.978	236.978	273.499	218.172	213.061	197.631	408.086	220.457	303.618	464.206	616.046	493.093	416.059	393.771	329.676	677.584	558.344	761.023
i1_HQ_LWC_c16294/f2p0/1613	285.127	187.605	129.809	757.979	911.76	1447.25	710.625	667.139	938.107	259.93	750.337	449.975	712.153	826.609	707.385	214.628	266.569	472.597	716.523	628.757	641.396
i1_HQ_LWC_c25746/f2p3/1349	1071.37	961.949	959.23	1199.75	1844.24	1750.08	933.527	769.204	718.581	926	1435.69	1670.95	889.433	965.235	821.849	3044.13	1660.41	2319.96	803.367	779.622	1193.26
i1_HQ_LWC_c25747/f2p8/1374	760.28	818.158	802.986	1135.52	1915.28	2583.54	1329.72	1385.23	1348.19	819.325	1739.64	1453.27	2368.3	2068.34	2306.41	1712.72	1584.29	1431.39	2407.26	1879.35	2149.57
i1_HQ_LWC_c16298/f4p0/1866	2913	3521	3229	1115	1884	1432	898	1338	1203	1380	1836	1688	731	800	915	1883	917	1322	672	610	632
i1_HQ_LWC_c907/f9p0/1793	6.90662	10.9408	20.9964	3194.69	1388.95	1242.9	6056.36	7010.95	5254.81	324.496	99.8267	252.43	1992.06	2559.42	2341.43	96.7454	54.1018	26.1566	2217.05	3227.43	2114.66
i1_HQ_LWC_c25758/f2p0/1322	643.62	373.517	547.185	486.49	821.847	933.895	652.826	607.455	638.744	458.568	586.371	391.348	1417.02	1051.02	1068.28	505.624	535.4	511.715	971.642	750.424	871.519
i1_HQ_LWC_c25761/f2p12/1386	0	0	0	0	0	0	0	0	0	0	0	0	0	0	0	0	0	0	0	0	0
i1_HQ_LWC_c25771/f2p3/1201	1117	1657	1455	706	422	286	642	989	859	912	527	686	523	754	675	689	363	459	606	654	567
i1_HQ_LWC_c25772/f2p0/1138	374.664	483.511	383.721	279.65	307.391	330.914	361.933	357.237	397.221	227.679	231.528	231.249	451.959	389.939	460.526	162.502	269.38	299.603	483.642	389.229	494.982
i1_HQ_LWC_c25773/f2p0/1325	10.755	15.2392	39.5904	258.765	252.26	437.861	1.64462	0	0	326.263	544.575	367.663	37.9076	44.2636	34.304	508.066	739.802	774.664	70.2343	31.1244	34.7984
i1_HQ_LWC_c25778/f2p0/1155	162.146	216.276	188.631	758.863	651.485	837.609	224.43	158.784	210.775	1662.72	1947.97	1865.93	240.689	307.762	201.274	1373.72	1039.22	1142.36	252.035	191.095	215.648
i1_HQ_LWC_c946/f20p7/1647	13110.4	18125.5	15630.5	2997.4	2378.18	3386.95	3903.87	3501.55	4139.85	2212.86	3663.95	2996.68	6836	7282.29	5935.56	2365.2	4970.65	4514.06	6088.75	5209.36	6323.07
i1_HQ_LWC_c39568/f12p2/1715	407.568	539.268	411.375	4478.45	4287.64	5242.76	3587.69	4651.25	4639.75	3931.26	4280.54	3815.98	3216.19	3804.53	3808.44	3280.01	2805.49	3037.37	3269.08	2853.34	2792.61
i1_HQ_LWC_c25785/f2p0/1146	3112	4052	3699	1443	1100	1693	826	400	530	1399	1990	1856	491	666	625	2949	5746	3280	462	425	469
i1_HQ_LWC_c25787/f2p0/1146	461.348	493.41	553.326	426.316	603.292	397.671	335.94	331.472	304.91	513.955	448.58	547.858	861.932	873.962	767.335	653.651	385.679	407.036	874.721	510.658	881.236
i1_HQ_LWC_c25793/f2p0/1303	96	50	63	2756	2176	2601	610	436	331	2039	2612	2147	4900	3603	3427	1293	1607	1707	2708	1885	2091
i1_HQ_LWC_c39571/f2p0/1388	12730	12746	12455	657	862	818	1525	1923	1402	1342	1871	1444	3945	3981	3223	699	1743	1081	3567	2739	3425
i1_HQ_LWC_c947/f14p0/1975	817.626	1135.55	759.487	205.805	220.318	212.473	336.353	366.826	235.797	264.619	289.054	221.532	512.501	640.413	784.049	300.677	728.945	940.597	699.745	568.814	688.94
i1_HQ_LWC_c25799/f2p0/1236	995	922	864	1874	3555	3983	1606	1729	1806	730	1376	865	1454	2044	1742	841	1495	1773	1488	1453	1614
i1_HQ_LWC_c954/f14p0/1728	739.851	896.49	800.307	2156.84	3013.35	2938.59	1977.93	2463.3	2389.8	979.472	2035.06	1457.57	2677.69	3557.29	3364.04	1265.83	1976.45	2115.38	2925.28	2417.56	2820.78
i1_HQ_LWC_c970/f16p0/1716	1326	1258.63	1792.3	680.446	739.114	795.515	1016.82	558.691	616.327	1134.23	1377.09	1600.94	4849.64	3275.36	3439.35	1804.6	1957.97	2373.07	2897.17	1529.29	2447.61
i1_HQ_LWC_c25810/f2p0/1237	1340	1744	1465	1569	2363	2089	2678	2543	2239	900	1597	935	2468	2907	2908	993	1699	1580	2088	2623	2695
i1_HQ_LWC_c25811/f2p0/1210	25	93	66	198	334	273	17	117	97	305	296	423.999	132.994	183	152	591	331	347.991	86	82	139.997
i1_HQ_LWC_c2520/f3p1/1697	0	0	0	2.32924	6.56091	43.6143	2.56081	14.435	7.73256	0	0	0	13.4453	10.88	22.3264	0	5.13644	1.20885	20.6895	36.8272	22.1289
i1_HQ_LWC_c25814/f2p2/1156	749.574	974.893	707.459	9606.36	7257.94	8876.53	11149	11341.8	10647.8	8778.52	9411.83	8840.48	11333	14774.9	14173.7	10479.8	8046.3	7490.72	17334.2	17733.5	17752.2
i1_HQ_LWC_c2521/f6p0/1759	2	1	3	10	0	0	24	3	2	1427	1394	850	8	13	11	183	656	735	3	0	1
i1_HQ_LWC_c7548/f2p0/1564	8	10	24	317	158	243	7	17	3	2240	1335	1341	25	10	17	1208	954	1085	17	3	8
i1_HQ_LWC_c981/f16p0/1767	374.89	166.504	327.742	870.368	1586.15	786.594	732.379	728.8	499.748	971.125	1678.15	731.16	2162.27	1303.91	1222.9	1880.57	2044.5	3064.31	1234	1572.15	1610.58
i1_HQ_LWC_c2522/f3p1/1922	92.6102	49.4808	155.934	436.91	660.095	912.265	80.3646	124.716	61.6814	328.177	621.237	373.231	92.0031	130	107.675	314.435	460.426	574.2	70.3868	44.4576	36.4707
i1_HQ_LWC_c982/f12p0/1952	288.679	390.484	379.357	1218.97	720.868	903.311	1083.58	1411.13	1314.92	1515.93	1049.63	1142.62	1450.98	1727.88	1709.41	1354.71	1404.22	1496.2	1623.5	1312.54	1475.38
i1_HQ_LWC_c25815/f2p5/1363	0	0	5	372	378	2403	357	65	599	208	599	286	228	902	441	663	2016	740	455	39	31
i1_HQ_LWC_c983/f14p0/1751	1070.45	1192.87	1276.58	1764.01	1857.04	1856.32	331.758	466.53	352.582	1935.3	2409.66	1990.28	610.305	492.776	689.155	2149.7	2298.65	2342.08	1079.59	758.934	1106.21
i1_HQ_LWC_c25824/f2p0/1309	230.063	367.704	287.44	281.546	1116.75	887.643	246.865	330.302	277.344	158.713	479.374	240.669	523.344	585.571	556.977	277.48	2739.88	3025.14	635.352	537.79	648.407
i1_HQ_LWC_c988/f9p0/1960	661.655	699.378	529.034	2659.17	3993.57	5100.6	3379.14	3126.35	4018.12	1348.8	2403.12	2153.2	2443.37	2902.22	2756.95	1575.24	1630.65	1473.47	2028.75	2836.14	2235.46
i1_HQ_LWC_c25857/f2p0/1664	248.581	378.145	262.599	363.312	434.967	525.029	342.231	334.719	348.873	246.163	701.187	329.527	471.491	674.058	389.682	522.166	765.192	647.326	728.018	628.138	501.384
i1_HQ_LWC_c25951/f2p0/1924	1470.78	1285.97	1339.81	323.729	69.8865	313.959	1707.39	1047.77	2053.94	492.968	245.349	432.874	3125.17	1926.3	2715.39	142.223	304.912	144.347	1590.62	1266.6	2028.21
i1_HQ_LWC_c16313/f3p0/1938	82.9471	64	101	46	137	119	37	54	32	29	124	80	108	104	96	95.9939	134	203	118	50	113
i1_HQ_LWC_c16316/f4p0/1908	627.617	930.368	653.335	206.261	418.469	301.289	583.873	648.377	402.114	31.7588	102.087	105.778	1134.65	994.606	721.529	23.0944	98.497	82.2663	1092.04	887.075	1074.98
i1_HQ_LWC_c16321/f3p0/1811	18.3932	35.3643	15.0719	35.3351	20.7725	0	0	4.46911	16.0923	0	48.3939	46.1079	50.3638	5.40077	53.2626	37.8342	15.8837	40.1743	28.6783	4.79361	35.5583
i1_HQ_LWC_c39584/f2p2/1365	72.6379	60.4868	74.4886	206.318	624.384	436.681	96.136	194.381	164.935	441.597	676.792	455.434	94.1307	157.187	109.671	408.721	491.543	457.58	77.9716	104.257	112.086
i1_HQ_LWC_c1062/f7p5/1922	1437.34	1715.25	1873.41	2747.52	1168.57	1106.51	3308.58	1918.75	2689.09	1434.77	1237.46	1273.23	2168.84	1974.96	1906.96	1289.29	4510.03	1845.32	2290.91	1746.55	1910.9
i1_HQ_LWC_c1069/f12p0/1937	759.298	1053.07	702.279	888.908	1203.34	1221.42	947.132	788.525	1019.96	562.852	883.605	699.435	1174.49	1105.35	1169.67	797.314	1308.07	1531.53	1513.98	1096.12	1465.68
i1_HQ_LWC_c16325/f4p0/1912	1943.3	2996.95	2984.11	254.945	128.241	75.297	448.35	567.006	626.167	69.8018	294.348	177.427	449.953	490.715	557.466	254.914	487.363	396.484	749.99	477.55	762.826
i1_HQ_LWC_c16326/f5p0/1785	636.107	779.568	723.935	1834.31	3114.82	2787.22	1721.08	2164.01	2100.54	951.431	1679.25	1268.71	934.646	1279.41	1154.75	993.903	1501.38	1777.33	899.51	978.672	957.597
i1_HQ_LWC_c1072/f10p0/1773	473.164	467.876	496.174	277.16	335.013	532.659	197.499	202.331	251.226	333.327	463.376	278.239	536.702	494.107	540.126	282.55	854.494	808.419	827.638	572.164	476.192
i1_HQ_LWC_c7572/f2p0/1718	2.8536e-07	4.95968e-07	3.11247e-06	0	6.22598e-08	1.26208e-07	0	0	0	0	0	2.51754e-08	0	1.13346e-08	9.92296e-09	6.89702e-08	0	4.9873e-08	2.95089e-07	1.25646e-07	1.95848e-07
i1_HQ_LWC_c1073/f11p0/1527	33.7127	22.6649	26.2917	0	0	0	4.92424	4.59442	0.444883	0	0	0	0	0	0	0	1.53004	1.73055	0	1.58145	8.29724
i1_HQ_LWC_c1074/f13p7/1804	0	0	0	0	0	0	0	0	0	0	0	0	0	0	0	0	0	0	0	0	0
i1_HQ_LWC_c26125/f2p0/1480	5.28905	2.09984	29	1053.08	1630.5	765.979	0	103.765	0	158.305	118.893	169.7	2	0	2	144.532	43.8125	36.2485	0	0	0
i1_HQ_LWC_c1076/f16p0/1611	1426.62	934.525	1246.59	430.682	208	223	481.1	443.053	405.294	395.454	280	387.926	525.678	710.384	844	712.568	1096.45	1129.29	1329.21	886.803	987.819
i1_HQ_LWC_c39592/f14p0/1331	2762.88	2985	2835.26	6253.73	13650.9	7772.54	3878.49	6504.02	2897.55	4883.98	8434.76	14489.4	2250.94	4029.56	3146.01	59843.2	16551	22818.8	9979.59	7126.24	11512.5
i1_HQ_LWC_c1078/f16p0/1785	1740.04	2185.78	1981.94	5833.01	4539.19	4764.2	4758.62	4930.1	5468.64	2245.06	2885.68	3209.46	2745.48	3716.54	3685.03	1916.13	1670.06	1532.72	2897.75	2900.67	2791.15
i1_HQ_LWC_c16340/f3p0/1727	947.745	1184.51	1012.04	1029.67	1485.49	2193.44	1028.73	914.713	905.109	1166.85	1416.12	1136.68	2155.48	2209.03	2317.16	830.925	1699.74	1798.78	1472.41	1283.6	1547.24
i1_HQ_LWC_c7594/f4p0/1681	615.764	745.76	334.332	201.009	184.443	183.117	378.515	209.829	215.986	124.865	278.141	131.717	636.986	610.779	474.213	417.963	254.855	310.481	317.984	361.279	459.38
i1_HQ_LWC_c39595/f6p0/1393	28.9822	58.3933	44.5568	154.151	273.887	270.334	66.9007	63.9237	76.3937	50.9352	136.448	106.28	53.009	45.5553	47.3742	180.354	383.475	444.935	162.368	80.1146	145
i1_HQ_LWC_c16341/f2p0/1707	19	17	19	305	546	565	86	92	74	551	909	443	253	221	241	717	3610	4007	280	237	190
i1_HQ_LWC_c7598/f2p2/1839	571	708	661	232	378	313	252	340	286	150	156	166	283	308	351	193	238	240	300	273	298
i1_HQ_LWC_c39598/f31p0/1920	2583.04	2701.57	3261.75	3510.45	2048.23	1682.61	2555.08	3366.8	3663.29	1598.47	1224.46	1352.93	845.791	2483.47	2030.83	910.095	833.856	694.07	1154.17	1884.06	1251.53
i1_HQ_LWC_c1090/f14p0/1953	110.486	157.589	93.0895	339.495	1046.79	747.878	181.535	226.438	190.782	183.799	408.647	193.735	146.627	257.071	241.15	350.373	1184.04	1298.45	362.712	256.833	356.845
i1_HQ_LWC_c1094/f7p0/1733	0	1.45526	0	189.074	210.314	358.148	84.6752	8.20778	49.9394	104.384	7.30338	441.312	97.2655	100.067	108.635	127.447	135.415	871.325	32.4589	50.3579	32.0242
i1_HQ_LWC_c39599/f4p0/1482	32.2113	42.3339	36.0372	49.3149	54.8461	54.5063	21.2767	19.0714	0	113.081	238.734	134.245	11.2727	19.8666	26.2787	50.9052	219.576	235.983	7.27627	13.2972	21.8396
i1_HQ_LWC_c1095/f12p0/1855	1993.97	2843.2	2556.88	3778.86	4316.93	5071.17	3352.99	4938.58	3896.98	4239.99	4117.74	3914.49	4417	4952.74	5118.46	4905.36	3008.44	2931.95	5037.17	4087.29	4952.33
i1_HQ_LWC_c39601/f3p0/1288	322.073	399.189	362.074	3257.78	1655.31	687.421	15886.5	16757.3	13950.3	7673.51	6720.54	6114.61	22135.1	17355.1	18686.8	6065.56	2233.51	2965.93	29931.1	16292.7	22305.1
i1_HQ_LWC_c7615/f4p0/1527	0	2	0	186	27	127	33	9	4	2971	2529	2651	285	294	358	2110	1657	1867	169	190	140
i1_HQ_LWC_c1100/f14p0/1922	924.635	815.425	777.309	4614.32	3320.42	3519.88	4187.19	3469.79	3550.75	2564.66	2259.74	3133.74	2680.36	3897.66	3201.07	2853.29	1886.73	1904.87	2905.68	3254.44	3061.62
i1_HQ_LWC_c1104/f18p0/1915	6668	8243	6819	8071	6332	4286	3785	5171	4406	4868	4429	4681	2048	3595	3391	3859	2519	2518	2176	2563	2106
i1_HQ_LWC_c7620/f2p5/1984	19.2694	14.866	7.97387	14.8685	63.8445	97.9901	0	39.475	0	0	0	0.0159435	0	0.0107076	0	16.8449	61.8375	0	0	0	0
i1_HQ_LWC_c16351/f2p0/1911	293.055	354.051	262.874	210.042	372.236	384.365	224.535	206.766	189.217	108.517	208.846	206.721	229.395	201.566	180.707	196.715	450.234	495.165	263.471	163.047	172.434
i1_HQ_LWC_c16353/f2p0/1888	64	86	125	3	0	14	32	23	9	23	9	6	41	38	23	7	13	14	21	24	27
i1_HQ_LWC_c7634/f2p9/1692	2.06933	10.4889	13.7537	62.9322	17.168	7.64295	0	3.31594	0	7.77129	7.90117	32.8595	1.32935	0	0	75.9081	30.2868	95.9865	9.76442	0	0.350089
i1_HQ_LWC_c16354/f2p0/1630	112	159	116	549	728	894	453	504	622	372	448	349	386	524	496	224	365	346	352	328	394
i1_HQ_LWC_c1113/f6p0/1946	359.286	285.716	203.492	133.102	198.013	265.449	194.766	233.352	246.219	117.824	298.229	98.7141	745.609	797.055	783.716	139.028	493.234	383.205	1213.09	670.249	583.645
i1_HQ_LWC_c16355/f2p0/1625	982.356	1082.79	915.492	831.098	1329.37	1023.58	138.327	272.902	137.589	738.992	1031.49	1090.63	115.855	208.909	182.28	1019.8	1251.38	1440.01	178.436	175.407	260.171
i1_HQ_LWC_c1122/f9p0/1715	576.764	708.628	613.135	1283.26	1086.5	429.12	1931.52	2540.2	2086.29	674.208	671.3	803.954	613.794	1108.8	1123.31	1139.32	636.569	752.468	831.319	1240.61	1063.47
i1_HQ_LWC_c1123/f15p3/1907	483.788	689.293	350.094	917.82	759.977	837.023	494.303	483.297	392.693	361.298	1129.85	526.536	683.381	599.499	638.623	422.385	825.001	898.808	780.594	613.84	780.559
i1_HQ_LWC_c39611/f10p0/1194	879.688	1367.3	914.517	9279.21	9364.35	10719	10448.1	10703.6	9692.56	6398.38	8469.42	7736.27	12204.5	13530.4	12280.3	9343.4	7480.06	7185.41	13085.3	11811	14013.1
i1_HQ_LWC_c39612/f6p3/1217	34.7576	36	28	8342.2	4121.66	4325.26	14115.2	9504.65	5185.84	10273.6	3604.84	5326.07	33869.1	37254	32123.5	6962.7	3412.52	3264.89	44085.2	29189	41488.1
i1_HQ_LWC_c16362/f4p0/1539	0	1	0	99	7	2	1804	800	770	23	12	7	5527	3208	2890	2	14	3	3964	2799	3144
i1_HQ_LWC_c16363/f3p0/1867	469.743	490.847	474.371	158.335	216.938	154.7	132.9	185.589	214.493	87.2317	212.626	168.777	183.466	219.181	184.087	158.799	391.764	298.474	205.33	175.503	167.972
i1_HQ_LWC_c1137/f13p0/1938	5710.79	6792.19	6520.77	106.252	1050.72	182.877	949.082	1048.6	790.762	37.6618	358.012	350.742	949.401	1313.89	796.722	656.718	1410.19	1772.69	1955.37	1648.75	1756.8
i1_HQ_LWC_c2524/f3p1/1917	0	0	0	4.28406	5.55471	0	0	1.46493	0.0011478	0	8.51239	44.7353	0	0	0	0	7.00445	6.94163	0	14.0337	0
i1_HQ_LWC_c2525/f2p5/2003	204.046	131.456	128.014	49.765	62.5958	22.5685	161.957	141.505	143.579	84.622	176.737	87.0524	526.394	388	376.95	55.0697	233.332	146.528	764.1	451.646	597.196
i1_HQ_LWC_c16366/f2p0/1758	60.9	73.45	37.6	296.203	422.625	561.027	81.4737	140.735	116.756	126	270	152	171.761	223.661	189.78	105.955	251.077	264.627	152.704	169.128	185.508
i1_HQ_LWC_c39619/f25p2/1957	1056.49	1580.93	276.199	739.139	405.388	527.507	348.79	259.896	227.604	585.302	795.462	630.898	340.991	619.3	405.8	716.734	765.594	1323.88	470.437	278.045	183.134
i1_HQ_LWC_c16371/f3p0/1920	488.519	657.488	615.426	221.479	248.916	190.328	205.846	88.135	187.452	207.067	155.151	148.441	312.504	345.249	298.857	164.431	650.645	475.006	242.678	230.24	346.845
i1_HQ_LWC_c2527/f4p2/1968	647	1036	707	1005	1981	1755	286	491	432	403	901	494	193	257	234	543	1540	1325	176	224	184
i1_HQ_LWC_c16377/f4p0/1564	146.252	115.185	151.318	49.878	65.131	74.9116	83.3158	40.7466	48.5808	66.4982	88.7263	79.3854	136.273	136.605	163.481	103.338	52.6552	89.7945	199.046	203.407	211.599
i1_HQ_LWC_c2528/f9p9/1866	880.47	915.475	952.809	1388.66	3051.01	2560.75	572.312	1201.7	1045.79	626.961	1068.1	694.166	547.125	763.118	800.531	568.704	2150.94	1788.4	592.209	517.056	443.422
i1_HQ_LWC_c1212/f8p0/1810	615.187	896.6	481.575	153.721	840.634	25.0834	813.804	730.925	617.008	275.989	736.646	100.383	243.701	383.256	329.466	427.256	310.376	163.627	171.861	413.714	311.143
i1_HQ_LWC_c39625/f43p2/1764	6.77835	19.61	20.7932	250.708	283.013	310.206	5540	3515.27	2978.63	261.676	631.846	393.796	7755.66	7720.47	7983	555.07	1255.86	1506.17	8441.16	5336.75	5849.13
i1_HQ_LWC_c1213/f6p0/1955	607.268	787.52	863.583	1827	1171.24	1829.32	387	353.3	322.798	1609	1541.46	1624.78	471.374	408.141	398.048	765.183	1026.04	797.037	268.235	301.546	298.807
i1_HQ_LWC_c16379/f2p0/1908	26.1075	14.8441	22.4432	4.84906	11.1134	24.6658	5.09928	5.07628	7.60633	9.06483	4.55237	6.71955	10.991	5.44475	6.62584	1.64593	52.3211	59.6924	4.63221	14.8854	0
i1_HQ_LWC_c39627/f45p0/1893	33.5025	26.6889	44.4115	632.768	688.072	649.977	272.968	386.596	289.173	346.619	489.511	454.458	273.751	252.692	456.873	637.343	330.878	521.485	309.621	261.747	267.313
i1_HQ_LWC_c16381/f3p0/1966	0	0	0	2	1	3	105	41	83	0	0	0	63	74	50	0	3	0	26	96	81
i1_HQ_LWC_c7636/f2p0/1907	35	25	28	3884	4785	4619	1369	2156	1389	1413	1633	1483	240	897	776	1168	1628.46	2214	414.533	674	390
i1_HQ_LWC_c2530/f2p0/1984	696	998	863	555	512	598	408	373	370	282	530	413	662	850	715	360	686	530	558	484	625
i1_HQ_LWC_c7644/f4p7/1888	200.307	319.077	260.732	239.628	759.573	424.389	225.17	266.887	229.003	175.999	284.077	187.109	645.241	606.958	620.406	583.653	1224.36	1426.78	1464.65	701.239	1051.64
i1_HQ_LWC_c7647/f2p3/1930	406.302	521.407	335.418	192.583	111	194.472	851.989	744.785	1009	205	172.89	286.337	614.952	726.995	874.98	98	143.63	149	839.272	678	650.62
i1_HQ_LWC_c1224/f10p0/1899	253.073	153.341	211.418	229.522	126.383	168.789	54.5329	98.3151	80.1686	36.8858	32.7769	50.0125	326.725	193.223	199.053	172.27	354.096	441.052	228.722	158.001	268.56
i1_HQ_LWC_c7680/f2p1/1543	179.021	223.687	147.259	907.962	2019.31	1794.06	1107.52	1222.73	1127.25	631.003	983.804	839.665	915.229	1347.23	1251.57	588.162	688.236	664.589	911.491	826.091	888.336
i1_HQ_LWC_c1227/f12p0/2002	1405.68	2026.93	1559.47	1725.52	1680.49	1994.87	922.904	949.421	1215.19	1053.39	1582.61	1981.09	1199.32	1332.9	1189.42	1237.95	723.313	939.379	990.862	799.355	848.478
i1_HQ_LWC_c1230/f12p0/1524	1229.05	1628.04	1424.35	3176.89	3134.11	3428.83	5273.83	6564.41	5796.74	2719.81	3451.11	2773.22	3887.8	5078.87	5455.05	3059.35	3050.51	2464.49	3664.47	4275.73	4325.1
i1_HQ_LWC_c2538/f4p0/1810	18.2277	0	0	95.1409	140.372	94.0296	0	11.6597	0	0	102.173	37.4788	0	25.1281	70.4948	80.147	221.771	192.321	0	26.159	0
i1_HQ_LWC_c16382/f2p0/1663	4.5582	1.54121	8	2833.95	843.912	1803.96	23483.2	5206.53	13107.3	3207.07	1035.29	2020.9	102648	69551.3	58141.6	405.46	481.267	442.305	62719.1	44184.8	50628.7
i1_HQ_LWC_c16385/f3p0/1974	760.003	908.859	680.456	87.0474	189.407	105.301	0	55.3038	36.0279	39.9865	79.296	43.4533	219.952	222.601	159.425	34.874	540.743	485.059	312.368	220.921	287.875
i1_HQ_LWC_c26579/f3p0/1629	1	1.00146	0	1	0	0	0	0	0	1.00107	0	0	0	1.00037	0	0	2.00087	0	1.00115	0	2.00069
i1_HQ_LWC_c7681/f3p7/1720	980	1160	1237	228	356	397	393	358	417	111	273	171	504	490	530	141	512	428	423	299	399
i1_HQ_LWC_c1238/f9p0/1813	1136	1303	1532	248	161	133	220	249	306	206	170	169	245	234	294	174	230	197	249	161	264
i1_HQ_LWC_c26610/f2p0/1424	15.3621	71.5132	10.4849	268.682	461.616	509.319	128.864	120.619	95.065	401.403	539.204	439.562	108.869	130.813	87.3285	284.279	279.457	412.42	78.0284	51.7426	106.914
i1_HQ_LWC_c16386/f3p0/1535	823.407	1258.88	855.411	1076.04	1589.33	1810.35	1445.07	1423.76	1219.88	1150.47	1811.32	1233.8	1794.49	1511.03	1693.81	1733.27	3549.95	3127.12	1651.91	1392.19	2066.71
i1_HQ_LWC_c26620/f5p0/1683	706.219	801.1	250.256	279.475	212.3	225.527	178.759	164.009	144.214	293.278	274.004	321.341	96.8778	478.492	133.252	271.491	113.39	342.146	131.487	171.108	204.345
i1_HQ_LWC_c16389/f2p0/1864	282.244	414.409	332.04	119.295	658.712	791.682	327.829	400.5	447.936	70.8244	379.121	106.296	473.801	509.137	387.855	190.231	449.022	448.886	556.953	469.592	554.617
i1_HQ_LWC_c1242/f10p0/1988	486.613	670.082	816.463	146.074	153.001	245.777	263.173	285.694	265.719	229.656	229.647	118.199	582.747	304.676	363.375	378.293	785.608	272.287	512.852	424.851	630.556
i1_HQ_LWC_c2539/f2p0/1799	139.682	286.75	207.849	60.4711	41.1339	70.9379	191.917	242.91	171.204	58.8095	40.395	27.2805	39.2085	110.661	137.259	28.7579	58.6273	42.7319	95.4929	26.5428	82.5224
i1_HQ_LWC_c16390/f3p0/1912	0	2	0	62.6481	43	52	166.284	51.2542	64	157.888	214.084	193	41	72	55	35	46.6265	35	137	68.9784	107
i1_HQ_LWC_c16395/f2p0/1806	3.70013	0	14.5212	13.5811	25.5163	49.7541	6.04394	20.191	4.80817	79.4266	150.764	78.8765	27.0719	0	2.34977	83.9192	550.154	452.436	31.355	10.5082	7.26904
i1_HQ_LWC_c2542/f6p0/1870	867.212	1551.59	975.056	162.058	406.353	515.311	305.855	320.297	298.816	221.907	404.844	129.77	432.222	374.798	423.803	162.774	526.241	525.346	483.678	325.058	462.763
i1_HQ_LWC_c7693/f2p2/1804	125.971	39.0707	107.851	224.549	498.637	193.445	216.533	237.792	216.06	49.2873	90.9281	33.9442	71.3576	215.92	226.929	107.053	198.274	262.455	75.5833	118.806	180.809
i1_HQ_LWC_c16397/f2p0/1842	16.7683	161.648	94.2827	206.597	95.791	139.976	162.901	86.9533	132.555	51.1067	35.8458	79.6936	382.214	386.43	302.735	45.1057	92.505	45.716	151.503	315.182	250.587
i1_HQ_LWC_c7699/f2p4/1910	401	438	483	206	152	205	97	142	159	143	144	155	175	197	154	122	114	97	152	73	95
i1_HQ_LWC_c27412/f20p0/2012	1038.06	823.455	869.906	690.452	801.901	563.091	368.927	256.436	343.734	719.334	997.749	787.047	582.144	525.651	500.531	1239.74	879.118	882.023	566.821	625.275	653.72
i1_HQ_LWC_c16399/f2p0/1647	304.446	324.828	287.531	318.497	1041.2	1021.74	85.8367	182.156	108.182	189.3	899.041	528.35	225.536	211.397	250.288	346.66	837.518	1151.83	213.769	186.279	231.528
i1_HQ_LWC_c27415/f38p0/1834	0	1.97336	0	78.6678	105.468	106.822	8	0	0	7574.53	15320.2	5460.54	0	0	0	34526.8	39205.1	31307.4	3.4915	0	7.74508
i1_HQ_LWC_c7707/f3p0/1962	278.715	248.563	277.528	438.436	657.066	800.31	205.145	206.001	233.328	521.101	641.781	476.57	307.267	285.717	154.002	576.594	543.388	577.819	276.451	173.318	172.83
i1_HQ_LWC_c16403/f5p0/1808	99	124	127	84	5	33	358	319	398	455	729	581	395	514	751	825	1945	2272	526	446	466
i1_HQ_LWC_c7716/f4p0/1923	22	0	9	16.7354	3	0	267	175	161	667	437	661	583	445	365	440	353	360	477	487	665
i1_HQ_LWC_c7742/f2p0/1467	170.898	190.889	205.126	1342.09	1520	2421.96	2039.81	1998.34	2495.22	505	1041	1188.5	601.558	822.176	609.029	458.125	714.2	584.547	1372.95	1848.32	2097.78
i1_HQ_LWC_c27432/f20p0/1666	7699.56	8980.71	8593.14	36096.2	23863.6	23468.9	31284.2	40096.6	37623.6	19532.4	15647.5	17274	13852.7	25177.2	24310.4	12545	11123.3	11760.3	14753.5	20446.2	16698.3
i1_HQ_LWC_c2546/f6p11/1946	0	0	0	0	0	0	0	0	0	0	0	0	0	0	0	0	0	0	0	0	0
i1_HQ_LWC_c39654/f20p0/1696	190.857	122.039	167.706	6606.96	8511.52	9890.98	1440.42	1659.35	1403.8	8688.71	12404	10970.7	1566.93	1798.28	1789.26	5904.56	6513.66	6092.48	1291.66	1362.38	1343.13
i1_HQ_LWC_c27433/f31p0/1762	0	0	0	93.3578	50.849	56.0527	738.587	510.151	334.898	5.77698	13.2192	34.3071	1996.79	1352.59	1627.4	26.018	62.269	122.769	4415.78	1642.93	3936.19
i1_HQ_LWC_c27442/f29p0/1859	7269.09	9941.09	7187.62	122.412	186.902	288.129	268.464	101.421	211.106	324.016	414.373	623.069	2258.06	1866.64	1982.33	558.296	1379.53	1319.45	4450.53	1724.4	2713.14
i1_HQ_LWC_c2549/f3p32/1740	103.167	113.299	154.944	530.725	883.37	758.884	500.221	626.658	651.175	222.25	395.203	244.266	432.517	699.368	587.201	128.394	547.767	692.555	508.747	400.381	510.804
i1_HQ_LWC_c27448/f28p0/1825	2102.79	2971.92	2438.26	2279.24	1413.18	1200.88	5334.92	4770.94	4307.97	2522.43	1689.62	1623.55	9723.75	8716.28	7546.7	1846.57	1604.88	1458.22	9703.1	8003.85	9581.16
i1_HQ_LWC_c27450/f27p0/1827	1304.99	777.323	862.135	387.073	610.053	573.91	1899.47	2799.81	2591.53	940.153	603.868	883.748	2846.8	3063.72	3577.15	728.895	347.907	891.509	3531.9	2050.41	3044.97
i1_HQ_LWC_c27454/f26p0/1856	1496.9	1824.99	1573.42	755.721	2442.08	1864.68	475.8	581.184	344.109	613.926	1584.82	1101.51	702.862	752.944	605.89	1635.33	1869.02	2154.88	974.041	736.176	982.501
i1_HQ_LWC_c2552/f2p5/1852	26.0095	91.3498	83.5	2096.83	3134.57	4871.98	82.4262	222	48	734.922	1115.78	539.247	71	91.6491	94.5277	303.71	1332.8	1116.45	55.1584	66.736	87
i1_HQ_LWC_c2555/f3p2/1596	70.7427	61.6735	37.7122	643.932	1182.21	1462.48	614.082	461.535	530.972	289.76	395.785	523.385	620.184	497.324	679.985	694.266	768.172	750.96	628.329	397.439	660.303
i1_HQ_LWC_c27457/f29p0/1889	51.9945	58.0345	40.9503	945.74	2058.09	2526.5	1301.59	1354.34	1677.32	489.981	1459.43	595.211	1446.16	1588.45	1483.31	825.66	934.552	697.353	1767.85	1005.04	1059.6
i1_HQ_LWC_c2556/f2p0/1766	888.744	966.524	806.042	89.0921	218.119	301.96	1136.43	1198.63	928.16	12	45.4517	85.6379	1514.8	1695.09	1262.66	32.8874	51.7851	31.7762	1926.32	1470.52	1725.56
i1_HQ_LWC_c1247/f4p0/1781	0	0	0	0	0	0	2.00183	1.00038	0	0	1.0011	0	0	1.00045	1.00071	0	1.00036	0	0	1.0004	1.0006
i1_HQ_LWC_c2557/f7p0/1599	1906.03	2613.51	2132.99	389.801	379.191	687.854	1089.24	641.566	758.834	408.148	571.748	355.622	1946.5	1753.09	1787.19	412.126	615.601	516.501	1379.45	969.35	1113.05
i1_HQ_LWC_c27462/f22p0/1965	7.49947	31.0177	9.23634	6.4876	297.504	219.266	0	17.0676	12.9636	0	147.401	85.0735	0	11.3402	82.3067	359.95	197.16	168.436	0	4.67961	7.75847
i1_HQ_LWC_c7748/f2p0/1762	7.21103	0	2.27592	0	0	0	2.18059	0	0	0	0	0	0	0	0	0	0	0	2.47543	0	0
i1_HQ_LWC_c39668/f10p0/1876	0	31.3038	37	33.7683	23.2544	0	28.2059	43.9512	104.264	0	8.12188	11.337	0	4.07338	15.1339	17.8058	20.1039	57.1932	0	0	16.3034
i1_HQ_LWC_c27463/f16p0/1854	0	65.7927	28.2778	159.768	354.468	18.4731	0	58.736	0	0	0	41.6677	907.223	170.209	163.87	182.705	57.9242	465.423	672.21	234.909	453.822
i1_HQ_LWC_c2560/f5p0/1668	1	1	1	0	0	0	0	0	0	0	0	0	1	0	0	0	0	1	0	0	0
i1_HQ_LWC_c1255/f11p0/1748	78.2829	97.1125	33.0347	346.806	181.07	193.587	580.482	103.299	262.709	660.037	451.138	778.14	1347.11	857.567	790.723	419.754	282.742	336.765	617.361	621.353	1468.73
i1_HQ_LWC_c7749/f8p0/1773	333.26	316.984	407.115	361.059	787.107	601.238	209.718	292.879	325.04	31.1206	300.882	105.842	86.26	148.079	154.999	165.295	189.894	152.59	134.183	142.963	120.199
i1_HQ_LWC_c7755/f2p7/2002	0	0	0	0	0	0	0	0	0	0	0	0	0	0	0	0	0	0	0	0	0
i1_HQ_LWC_c1258/f5p6/1912	1361.1	1502.75	1851.11	208.654	164.352	159.076	1669.94	1449.61	1576.35	298.526	219.79	256.187	3280.26	2687.87	2928.25	261.573	415.502	400.2	3469.34	2628.34	3732.66
i1_HQ_LWC_c27466/f21p0/1976	13.3908	27.1187	34.8238	30.0998	119.667	100.147	22.4981	18.2792	49.8161	122.469	331.042	174.268	50.4774	85.7521	74.2031	265.261	833.783	984.087	127.86	50.0646	74.7249
i1_HQ_LWC_c1263/f17p0/1915	4946	7185	5644	1861	2693	3075	1503	1846	1599	1853	2456	2095	2976	2781	2517	1700	1890	1935	2174	1832	2220
i1_HQ_LWC_c16413/f2p0/1822	104.904	97.0223	127.496	11.4295	64.7642	64.1174	26.0207	48.5325	41.4097	6.96167	28.9594	22.9998	25.0253	66.6432	30.3649	0	18.9782	34.5672	25.053	41.3378	14.5178
i1_HQ_LWC_c16414/f3p0/1780	62.7593	50.106	45.6028	8.29845	13.5967	29.7638	10.5312	6.80897	18.6355	45.0514	144.217	55.2036	14.9201	33.5251	7.53578	113.944	730.444	905.846	12.8506	15.9942	7.84624
i1_HQ_LWC_c27468/f27p0/1904	1114	900	1183	3761	1203	1644	50	188	11	3933.86	2611.96	3799	737	638.344	505	2670.98	1762	2598.89	797.192	589	693
i1_HQ_LWC_c16417/f2p0/1830	221.281	355.442	406.683	2816.29	4092.95	4147.27	5248.56	5425.55	5433.39	1220.38	2439.86	1556.01	4060.58	4973.15	4628.81	1094.12	2162.86	1699.14	3417.87	3497.81	3099.98
i1_HQ_LWC_c1267/f10p1/1973	208.142	246.402	291.435	617.677	334.892	241.766	190.909	252.953	134.909	438.895	487.691	402.86	427.971	641.639	523.816	315.908	920.632	811.667	416.95	445.875	362.853
i1_HQ_LWC_c39672/f51p8/1747	297.59	434.337	409.817	6496.24	5839.37	6709.53	15761	19833.1	18916.5	4346.05	6830.74	5269.6	10878.1	12933.1	10636.2	4250.41	5217.61	4715.73	17506.1	13503.4	15065.5
i1_HQ_LWC_c16418/f4p0/1923	784.428	1313.77	1098.31	504.894	945.54	1208.95	692.22	629.624	664.341	268.165	481.546	457.823	501.375	632.856	591.357	756.869	485.176	513.389	493.273	473.165	468.287
i1_HQ_LWC_c1270/f10p0/1867	987.569	1856.93	1534.97	1509.81	1204.04	962.094	1139.31	1400.88	1073.08	1799.5	1763.98	1738.58	935.31	1368.73	1210.74	1185.36	735.18	645.108	826.807	1087.56	960.076
i1_HQ_LWC_c39673/f5p1/1807	398.29	501.148	460.299	1617.48	2207.97	3195.16	1290.79	1756.08	1517.11	1202.53	2653.42	1640.96	867.894	1248.14	1041.56	1130.08	3425.17	2923.71	650.508	902.264	842.162
i1_HQ_LWC_c1275/f5p0/1960	192.525	526.568	267.583	120.421	254.968	505.98	86.4708	47.3494	105.434	59.1414	294.196	190.851	194.649	512.219	192.896	84.1379	936.984	1191.91	193.156	228.662	148.076
i1_HQ_LWC_c1276/f12p0/1818	1142.56	1764.54	1505.2	814.865	822.909	1297.35	976.195	1118.63	1013.29	720.979	783.574	507.051	1051.01	1364.83	1345.11	629.005	1142.43	1022.28	1124.77	823.689	1191.26
i1_HQ_LWC_c7761/f2p0/1659	10.2485	7.9662	8.83169	272.63	364.641	296.818	49.4105	98.7661	55.7034	370.436	111.469	117.324	34.7359	50.8385	111.271	229.464	87.1397	94.6529	5.99928	44.7319	32.5851
i1_HQ_LWC_c7786/f2p0/1548	113.95	230.447	148.138	645.136	1153.2	1159.06	878.392	991.503	962.738	690.299	770.857	617.627	1217.18	1312.72	1263.02	634.167	787.047	932.686	1273.84	916.213	1450.98
i1_HQ_LWC_c16419/f2p0/1868	30.3289	77.6815	13.7701	16.1502	38.409	44.8481	56.3997	76.2938	97.5679	20.9982	54.1461	11.5904	96.0556	75.9603	99.3066	29.2013	45.2773	25.6165	98.8943	57.0067	62.0967
i1_HQ_LWC_c7790/f2p0/1871	736.079	954.704	729.947	409.879	833.797	809.75	462.344	437.718	484.331	248.556	486.171	326.205	655.647	728.808	576.336	345.25	594.684	664.623	703.262	442.015	536.878
i1_HQ_LWC_c16421/f2p0/1558	601.477	505.76	495.896	2858.69	2676.11	1932.94	4031.17	5115.01	5152.97	1124	827.384	1041.78	1372.67	2922.54	2650.39	836.708	571.515	669.199	1459.07	1891.44	1894.86
i1_HQ_LWC_c39676/f2p0/1826	0	0	0	0	0	0	0	0	0	288.578	632.129	134.642	0	0	3.1214	26.2522	152.313	118.926	0	0.0360322	0
i1_HQ_LWC_c2561/f3p5/1774	33.6949	98.6456	75.7216	0	0	7.84713	0	11.2971	5.90891	11.3934	8.69928	0	45.1824	32.7925	49.5243	5.91745	10.2449	17.1535	4.52383	34.3807	7.9874
i1_HQ_LWC_c2562/f11p0/1959	65.7349	68.5256	128.915	37.0538	63.784	36.4295	2.78152	17.5391	8.36789	15.843	46.9388	16.8796	70.8245	83.9976	37.3847	13.4548	406.989	379.297	152.395	80.182	145.856
i1_HQ_LWC_c1291/f6p0/1817	1781	1946	1940	4872	4318	4005	4090	4449	4657	1870	1790	1936	2363	3866	3461	1250	2102	1819	2538	2753	2412
i1_HQ_LWC_c7809/f2p0/1855	113.671	101.334	158.089	117.749	162.146	124.157	47.3778	80.7025	27.9046	202.303	144.659	139.585	109.568	66.9705	139.814	142.472	107.14	95.5545	158.535	82.8053	126.576
i1_HQ_LWC_c27494/f21p3/1979	705.472	1125.96	645.075	443.699	144.902	175.757	286.658	246.244	293.548	201.769	102.221	150.031	348.614	349.691	200.057	426.171	484.482	142.126	262.59	271.423	120.493
i1_HQ_LWC_c1292/f3p0/1947	4.35403	18.2676	0	42.3442	117.17	89.4867	242.673	202.962	146.43	89.0964	11.4157	70.4947	170.316	173.761	44.1146	87.649	125.748	231.145	283.96	0.000946109	180.756
i1_HQ_LWC_c39679/f7p24/1966	111.247	156.94	60.4289	608.357	611.032	555.695	199.436	309.466	131.145	327.749	347.272	399.153	260.845	197.772	246.531	393.217	606.414	416.133	156.523	143.712	174.941
i1_HQ_LWC_c7823/f2p0/1816	0	0	0	0	0	0	0	0	0	0	0	0	0	0	0	0	0	0	0	0	0
i1_HQ_LWC_c1302/f14p4/1681	4188.97	3609.97	3826.96	23399	33446.9	30829	37143.9	42934.9	44301.9	9025.99	12901	12714	14203	21653	21103	10955	8382.95	8485.96	16436	19701	16664
i1_HQ_LWC_c27509/f19p0/1855	107.023	46.1307	63.1007	26.0929	78.6587	68.3106	76.5451	103.293	85.6317	158.32	314.787	242.217	202.828	347.404	330.008	1258.03	1026.02	1038.58	2076.94	745.032	1034.06
i1_HQ_LWC_c16425/f2p0/1528	42.4913	29.4805	48.567	20.1671	50.066	24.2508	41.1411	20.8067	64.0894	0	31.3991	25.6385	105	112.511	74.0099	23.8951	130.158	202.991	94	19.8808	131.505
i1_HQ_LWC_c16426/f3p0/1925	818.096	830.87	831.729	125.859	161.148	212.953	583.256	750.172	745.049	24.6974	121.315	79.2134	545.763	608.243	616.078	84.7768	230.712	270.358	393.423	462.343	575.272
i1_HQ_LWC_c27514/f6p4/1984	38.4125	16.7932	16.4763	19.1955	39.1596	3.95127	112.872	101.941	76.51	5.21513	77.6714	27.3819	12.0317	82.6154	87.1436	24.4153	76.7142	23.5979	195.693	16.3118	47.658
i1_HQ_LWC_c39690/f9p55/1967	1499.85	1586.93	1707.06	726.882	692.081	545.581	547.23	598.36	521.324	721.942	680.496	993.733	634.735	683.595	704.323	714.623	581.187	737.176	728.739	689.971	825.75
i1_HQ_LWC_c7858/f3p3/1775	7.74368	0	7	26.8483	38.2499	24.4232	6.0963	6.70631	0	10.179	32.662	58.3744	23.1612	17.8946	26	0	11.1467	40.5302	7	3.57706	0
i1_HQ_LWC_c7862/f6p0/1886	503.353	573.519	594.971	196.711	381.896	659.02	3350.95	2920.65	3600.71	399.253	269.086	287.371	1992.82	2168.8	2477.31	297.048	434.282	228.997	1307.99	1409.2	1661.43
i1_HQ_LWC_c2571/f5p0/1844	283.125	365.496	245.86	785.129	1060.22	844.742	658.876	843.151	864.879	473.878	897.074	857.588	1376.53	1536.01	1501.43	894.428	943.052	1185.74	1323.13	1183.77	1722.15
i1_HQ_LWC_c7867/f2p0/1873	0	0	3	8.31555	16.9961	13.2514	0	9.71929	3	38.2238	4.42418	41.7241	17.5534	22.8804	59.7606	8.6572	61.5826	34.6204	15.7145	24.7363	11.5638
i1_HQ_LWC_c16435/f2p0/1643	22	39	82	2525	1549	2121	696	685	755	2340	1609	1609	1329	1184	1088	1897	1173	899	885	550	710
i1_HQ_LWC_c7879/f2p0/1843	1488	1751	1594	227	324	316	549	581	559	223	315	364	1665	1365	1564	269	457	606	1433	1024	1265
i1_HQ_LWC_c1304/f6p0/1637	15484.8	19434.5	15466.8	14933.1	11949.1	12587.1	9441.93	9257.89	9183.66	7689.32	7237.88	8417.35	9395.72	9944.04	8609.03	8490.75	5765.78	4824.51	10267.7	8169.44	11209.5
i1_HQ_LWC_c16436/f2p0/1621	720	998	778	226	640	401	226	288	275	150	203	164	359	424	421	146	440	493	881	604	694
i1_HQ_LWC_c39699/f3p0/1875	68.4581	50.7133	68.6068	973.179	858.676	1080.21	181.041	189.122	197.119	925.25	1654.76	1198.2	342.717	398.155	433.059	613.091	1025.02	850.769	299.644	211.802	196.519
i1_HQ_LWC_c7901/f2p11/1878	42.8321	66.086	96.0236	1.61433	33.5693	14.3987	2	5.17021	2	15.8228	49.2439	44.4931	24.441	59.4993	61.2509	35.5803	231.924	314.031	78.4991	50.5455	71.7713
i1_HQ_LWC_c1311/f9p2/1937	42.5602	57.9152	211.772	10.2963	16.2063	0	53.4967	55.7146	17.728	0	9.81234	0	8.64958	45.3342	20.478	0	20.8851	16.593	32.835	40.747	9.96798
i1_HQ_LWC_c16438/f2p0/1753	275.522	103.563	768.029	659.196	890.815	897.3	315.25	249.742	225.426	545.838	644.274	710.463	879.825	922.822	835.798	901.407	819.548	987.531	875.616	682.963	494.386
i1_HQ_LWC_c39701/f55p10/1871	448.894	820.89	490.408	1328.6	1519.17	2242.31	915.728	752.282	751.434	1565.02	2240.61	1455.93	1605	1586.87	1702.24	2368.68	4606.84	4197.42	1599.14	1101.07	1609.46
i1_HQ_LWC_c27533/f6p0/1810	391.533	447.817	362.666	654.941	875.663	874.762	472.431	334.121	461.995	287.879	459.118	432.849	266.105	360.208	347.001	271.705	202.636	374.41	187.635	197.037	176.801
i1_HQ_LWC_c39709/f2p1/1519	587.784	538.655	352.271	1143.69	844.431	1096	486.39	140.078	147.165	1978.93	1514.17	1869.9	613.048	808.365	415.203	3012.58	2444.48	3311.96	1129.67	594.208	827.623
i1_HQ_LWC_c1312/f6p0/1522	14449.4	12439	17120.2	4041.04	11183.8	5830.31	3077.52	2181.81	1953.49	5806.23	5412.87	5934.27	1059.21	851.975	1148.86	22633	8626.82	9952.93	2854.47	1740.91	2761.75
i1_HQ_LWC_c1315/f14p2/1566	813.616	956.322	919.92	3667.29	7051.54	8616.55	8702.2	8484.25	8334.95	1732.22	4235.93	2719.88	8022.28	8162.76	8385.27	2675.34	4027.06	3577.45	7369.77	6588.84	7062.69
i1_HQ_LWC_c1317/f18p0/1956	41.6746	88.1189	62.4142	153.215	272.468	410.768	1066.66	2208.76	1354.91	163.004	596.007	194.026	825.831	2376.51	2335.04	499.882	475.089	620.123	2538.31	2192.66	1266.92
i1_HQ_LWC_c27549/f9p0/1908	1	5	1	509.561	27	27	6377.54	1400.01	1511.97	18495	21610.7	17746.7	37424.8	29015.7	24925.5	6757.16	5661.28	5317.16	10117.2	8364.82	10071.4
i1_HQ_LWC_c39718/f5p3/1479	3906	4281	4760	22841	19776	16673	7948	18783	14295	8175	5885	8228	4129	7677	6981	14068	7418	7747	3016	6335	3596
i1_HQ_LWC_c27550/f8p0/1521	8	10	3	3532	2790	2586	118	452	24	18342	16478	15295	728	795	926	17127	15437	19329	961	921	855
i1_HQ_LWC_c39719/f6p0/1451	3633.55	3212.45	3583.79	12432.5	20076.4	12174.4	8501.21	11924.7	8754.37	10560.2	9888.22	9333.55	10351.4	11729.9	8997.52	18705.8	11901	12778.5	9049.27	8258.2	10203.1
i1_HQ_LWC_c2572/f4p0/1674	5	8	15	549.93	368	617	1181	408	494	217	261	289	421	592	836	164	385	360	1026	941	945
i1_HQ_LWC_c27554/f5p0/1876	301.241	207.056	178.803	1399.93	961.454	951.907	3049.98	3899.92	4346.7	844.978	1078.8	1075.18	1231.45	2571.67	2122.51	337.836	634.002	860.6	1027.83	1520.34	1075.84
i1_HQ_LWC_c16440/f2p0/1804	80.503	33.0347	93.212	5.727	0	0	49.7875	16.7015	46.6075	0	0	0	4.9348	25.0993	2.61274	0	0	0	2.59401	14.6242	25.4604
i1_HQ_LWC_c27555/f7p0/1834	112.071	64.2968	43.8329	631.401	730.966	859.037	920.958	785.82	889.904	274.498	540.935	456.479	1445.69	1143.93	1058.62	203.715	803.773	660.924	1127.15	975.138	979.053
i1_HQ_LWC_c16441/f2p0/1607	308.783	205.368	308.359	430.249	632.831	838.127	403.628	653.801	427.791	472.847	663.181	529.974	579.238	255.78	639.819	365.792	274.762	181.518	493.393	332.179	214.258
i1_HQ_LWC_c39723/f3p0/1442	378.356	886.85	795.858	536.813	830.915	483.977	1253.47	3769.08	2568.56	280.215	319.392	259.277	588.97	1100.5	937.772	650.152	373.772	130.2	717.513	867.581	596.516
i1_HQ_LWC_c39724/f4p9/1417	36.4652	79.1817	103.399	4837.23	1906.11	2946.09	18570.2	12892.6	13694.5	5317.78	2856.62	3157.95	23822.9	27495	28187.8	2950.5	2392.95	2427.32	33246.1	25987.2	32023.1
i1_HQ_LWC_c2573/f2p8/1921	0	0	0	0	0	0	0	0	0	0	0	0	0	0	0	0	0	0	0	0	0
i1_HQ_LWC_c2574/f4p0/1763	1034.63	1539.37	1155.02	395.626	132.81	239.84	179.914	357.141	322.838	103.992	180.31	108.515	38.1891	88.9996	131.967	247.624	181.953	179.183	116.159	125.256	87.8077
i1_HQ_LWC_c2575/f3p0/1780	2266.52	3020.76	2642	405	794	734.041	389	453	482	160.695	386	344.843	701.263	702	619	289	587.832	770	610	486.615	697.79
i1_HQ_LWC_c1323/f7p6/1993	140.601	71.5653	91.362	664.831	564.414	743.462	567.057	222.571	370.514	236.24	516.94	452.913	528.731	582.533	452.213	411.23	370.695	438.034	558.623	350.005	392.073
i1_HQ_LWC_c39725/f36p13/1241	654.652	757.994	1000.25	2596.59	2267.96	1841.09	4304.18	2823.92	3256.94	3124.07	1748.73	2100.76	2243.28	3105.82	3456.76	7808.44	4753.79	5927.64	10993.7	10496	12766.7
i1_HQ_LWC_c16442/f2p0/1934	0	0	2.36976	1.35003	0	3.93228	0	2.53574	1.29127	0	1.27671	0	0	2.55401	0	1.29842	2.68512	0	1.29671	0	2.44649
i1_HQ_LWC_c1331/f5p0/1975	1210.86	886.181	896.952	529.048	918.438	808.273	749.413	724.45	792.922	420.741	777.122	623.08	1885.86	2366.49	2137.09	425.295	832.482	1032.75	1801.03	1606.01	1700.04
i1_HQ_LWC_c16443/f2p0/1881	182.977	205.17	365.305	57.5918	354.86	57.902	0	99.0051	34.1018	0	38.4966	48.1377	9.52192	0	4.46321	138.497	62.3614	195.167	19.5218	69.6712	85.2784
i1_HQ_LWC_c1332/f7p0/1767	958.68	1122.95	1361.35	954.187	2085.09	1729.6	252.508	340.391	238.135	948.761	1249.88	1229.86	506.841	422.038	576.432	3022.14	1112.9	1487.73	1219.29	703.101	989.883
i1_HQ_LWC_c16444/f2p0/1664	102.565	178.322	130.604	145.644	297.368	312.369	258.593	255.853	290.888	199.43	195.458	85.5314	300.808	378.1	408.589	133.071	210.595	346.153	339.05	248.39	398.387
i1_HQ_LWC_c7919/f2p0/1871	1095	1218	1246	348	1407	935	255	399	297	71	191	163	233	244	216	1134	1520	1622	481	321	524
i1_HQ_LWC_c16445/f2p0/1871	382	484	392	243	410	475	227	191	283	102	218	87	402	409	384	130	344	365	348	317	361
i1_HQ_LWC_c1343/f5p0/1742	2319.22	3011.78	2052.61	9149.9	10373.9	12771.4	7411.14	8089.03	8000.48	3106.03	5407.72	4389.82	3848.03	4213.87	5021.29	5145.29	2438.72	1870.93	4637.89	5117.13	4559.02
i1_HQ_LWC_c2580/f4p5/1625	2565.66	2307.23	2662.61	14230.3	14082.2	14805.2	7951.71	10519.3	10239.4	7991.34	6866.45	8350	4764.37	7918.23	6583.27	7453.8	5842.35	5760.89	4374.47	5630.92	5265.67
i1_HQ_LWC_c1364/f10p0/1864	417.391	463.743	301.705	1776.01	3108.61	3910.39	550.665	649.86	652.391	1296.63	2550.47	1796.95	413.516	610.813	617.351	1167.86	1951.4	2212.2	376.996	446.19	335.855
i1_HQ_LWC_c27558/f5p0/1784	6.65789	19.8361	13.9749	217.875	128.748	145.726	889.137	527.854	661.835	489.251	220.335	335.182	1234.94	1143.61	1028.76	141.954	120.598	93.5479	1064	935.678	1023.93
i1_HQ_LWC_c16448/f2p0/1756	97	50	130	146	152	202	201	157	129	1159	1051	875	167	139	154	592	818	888	113	144	121
i1_HQ_LWC_c16449/f2p0/1687	143.675	71.4761	107.994	91.5239	65.7358	245.791	183.6	66.5461	136.052	455.252	749.213	460.778	407.736	278.413	842.824	875.937	1142.81	1276.77	515.344	287.996	529.425
i1_HQ_LWC_c27565/f10p0/1994	1653.46	1750.95	1798.83	1352.8	3661.75	2199.55	1175.43	2022.83	1459.83	547.269	897.635	507.322	1088.21	1685.92	1359.28	342.909	6273.28	8190.37	1248.98	1140.73	1336.45
i1_HQ_LWC_c1375/f11p0/1841	11881.6	9395.06	12163.7	252.088	391.629	322.319	71.1779	87.979	69.5912	521.575	632.93	863.464	95.4677	89.5439	131.51	801.142	500.135	499.503	242.866	215.757	218.959
i1_HQ_LWC_c39732/f46p0/1930	489.033	653.692	506.444	9.78767	0.786925	0	76.6511	68.7832	81.9333	0	0	0	417.22	474.288	540.847	25.9625	37.4246	33.8657	742.1	426.127	419.345
i1_HQ_LWC_c7927/f6p0/1870	18313	15843	17685	873	477	465	995	642	787	1437	790	1042	1645	1355	1193	919	919	1056	989	848	1107
i1_HQ_LWC_c1393/f5p0/1746	2697.92	3036.76	3370.6	1039.47	613.176	764.418	1266.76	1080.89	1326	1185.5	1044.5	893.304	2773.27	2661.56	2599.25	1273.83	2079.68	1659.22	2334.17	2316.09	2314.92
i1_HQ_LWC_c7939/f3p0/1927	373.582	844.446	812.716	482.137	995.341	1093.19	365.703	313.532	326.374	236.746	583.421	264.212	279.123	408.062	314.315	111.208	925.071	1548.32	336.076	223.797	375.831
i1_HQ_LWC_c16454/f3p0/1711	1522.79	1517	2170.82	235	402.639	296	130	219	207	133	155	183.512	125	226	167	208.512	143	213	109	113	128
i1_HQ_LWC_c2582/f5p1/1778	0	0	0	0	0	0	0	0	0	0	0	0	0	0	0	0	0	0	0	0	0
i1_HQ_LWC_c27577/f5p10/1941	1121.02	1748.66	1282.47	2680.46	3231.49	3125.09	178.424	324.299	172.433	2079.74	5086.11	2389.09	360.429	431.173	486.427	1138.57	3995.74	3928.67	308.811	215.103	264.678
i1_HQ_LWC_c39739/f48p0/1627	14464.8	15866.2	15037.9	82093.6	64088.4	62089	62714.1	78556	79467.2	53170.3	46710.4	55397.6	25630.9	44634.7	42835.7	46619.5	30062.5	34609.4	25330.1	33729.9	29828.8
i1_HQ_LWC_c16456/f3p0/1489	1261.71	1256.69	867.965	254.238	514.11	318.147	598.311	346.046	308.385	271.847	585.582	600.118	906.892	1075.8	888.279	759.672	460.69	1002.73	1216.5	902.775	1000.58
i1_HQ_LWC_c27579/f4p0/1928	1289.09	1745.86	825.039	260.344	609.378	492.166	778.987	931.547	972.661	403.205	692.756	713.957	2292.4	1852.96	2033.06	504.678	674.235	651.626	2474.04	1560.31	1880.04
i1_HQ_LWC_c27580/f18p0/1937	16	0	0	549.232	759.588	835.92	2776.36	1915.14	1789.94	845.931	2055.07	695.875	1369.55	1417.73	1961.53	818.246	3453.77	3139.98	1920.67	1446.12	1582.98
i1_HQ_LWC_c39740/f45p8/1647	0	42.1111	0	1941.99	302.689	1309.31	94.5161	24.9494	0	11889.7	5430.92	9576.48	830.092	883.618	745.723	4801.54	3844.92	4234.13	695.116	270.501	549.129
i1_HQ_LWC_c27582/f8p0/1861	9876.4	14121.2	9827.35	5778.72	3855.43	5339.85	23748.5	23472.8	20476.6	6779.3	6425.63	8897.56	33775.7	31184.7	28546.7	8741.5	14169.8	12576	37270.7	27380.6	36422.3
i1_HQ_LWC_c7948/f4p2/1785	141.81	182.252	269.619	75.8837	434.005	341.497	221.539	155.013	163.162	35.7143	65.585	66.3822	81.152	108.912	69.2695	168.994	257.84	258.613	205.351	152.926	130.759
i1_HQ_LWC_c2588/f5p2/1896	111.83	147.558	279.531	0	3.73805	4	5.19825	49.6314	4.24441	17.6775	22.6693	44.9531	183.106	127.481	278.808	112.449	195.721	214.36	37.4396	38.0034	165.119
i1_HQ_LWC_c27585/f13p4/1652	340.131	495.664	649.779	3919.81	2113.17	2734.94	1633.19	1451.71	1265.78	3400.43	3265.41	3439	844.289	1525.57	1799.94	2730.09	5090.62	3596.6	2360.91	2182.03	2053.45
i1_HQ_LWC_c1401/f13p0/1768	2.09535	10.3173	10.4092	129.107	170.529	88.6132	304.52	204.638	105.663	222.283	416.176	342.819	322.434	337.91	301.983	292.254	335.941	261.59	249.698	393.577	284.065
i1_HQ_LWC_c27586/f9p0/1920	498.663	683.453	442.478	1701.44	1288.43	1858.81	228.086	327.25	245.264	1077.63	1838.98	1139.04	544.586	596.738	376.531	787.791	2051.51	2476.69	344.177	309.248	239.2
i1_HQ_LWC_c2590/f5p1/1967	52.9323	130.305	0	26.5577	74.518	46.8976	94.7873	117.275	46.1682	73.3473	87.6821	30.6764	207.766	147.252	162.504	49.8141	89.2723	81.2157	219.908	145.174	30.7756
i1_HQ_LWC_c1405/f14p0/1963	721	907	702	2179.59	2816.63	3032.46	2902.33	3371.17	3315.67	989	1962.72	1449.7	2451.46	2678.04	2735.72	1415.16	1985	2013.62	2472.64	2589.38	2559.73
i1_HQ_LWC_c2591/f2p2/1592	40.1643	55.5632	45.2057	5349.07	5517.43	7112.85	2446.25	6082.81	3247.87	5211.07	5057.63	5695.02	1031.5	1035.5	1030.89	6825.21	3661.82	4046.03	670.464	1054.68	918.397
i1_HQ_LWC_c27594/f7p1/1989	49.7143	89.2757	87.5566	554.767	939.945	869.298	273.681	534.941	493.637	229.724	347.237	238.238	163.323	211.317	341.84	211.058	411.832	314.746	361.368	372.452	258.189
i1_HQ_LWC_c16463/f2p0/1929	1187.06	791.305	1177.88	1942.69	2696.09	2486.57	1860.2	2077.12	1975.87	1145.44	1431.75	1321.05	1216.82	1665.44	1514.7	1370.37	1798.17	1519.92	1352.67	1076.23	1295.43
i1_HQ_LWC_c27596/f4p0/1573	88.4924	66.7328	105.937	119.213	159.277	116.613	9.40209	39.8166	7	641.492	770.714	833.994	46.0527	111.576	104.999	1036.22	790.493	1076.31	183.746	128.365	152.152
i1_HQ_LWC_c1406/f15p0/1817	898.658	978.167	917.105	1665.51	1573.87	1846.31	2025.52	2540.54	2937.87	807.685	983.693	873.677	1267.77	2100.92	1721.63	571.362	914.867	913.667	1044.52	1459.08	1219.3
i1_HQ_LWC_c7955/f9p0/1918	0	0	0	5.61308	2.35594	7.50979	85.8126	57.0599	86.5542	1.47688	4.3824	12	47.0778	37.8398	28.8468	5.35088	4.29866	9.92447	2.32885	27.06	38.69
i1_HQ_LWC_c7956/f8p0/1919	968.188	1389.06	1127.35	1688.14	1419.97	1313.15	1087.07	1189	1316.39	594.694	794.058	787.862	399.639	743.48	705.352	719.047	719.267	677.445	641.374	601.127	533.883
i1_HQ_LWC_c2599/f4p0/1718	21183	24766	23241	8181	10578	7975	8035	11546	9433	4182	4635	4971	7951	10971	9947	8343	6670	8153	8332	8563	9058
i1_HQ_LWC_c1410/f9p0/1819	333	332	377	470	546	544	1744	1277	838	387	328	394	1645	1435	1112	133	174	215	1259	982	1090
i1_HQ_LWC_c16467/f5p0/2002	940	673	887	1838	1351	1784	675	796	600	1880	1589	1773	480	569	453	3241	1358	1714	592	533	686
i1_HQ_LWC_c16470/f3p0/1694	173.614	149.022	115.277	121.29	737.545	609.045	275.093	274.821	352.549	79.177	381.929	227.735	224.091	131.376	402.135	152.482	475.239	323.931	265.931	267.899	268.887
i1_HQ_LWC_c7988/f4p0/2010	109.256	155.322	147.907	383.03	954.206	776.972	130.939	389.496	143.806	291.939	459.946	355.847	266.759	372.777	303.039	203.824	292.657	415.412	365.183	218.456	339.524
i1_HQ_LWC_c27598/f5p2/1983	108.048	42.059	88.7272	23.5755	82.955	48.2169	5.03183	29.2728	5.1701	42.2414	39.3414	24.4029	4.14543	9.20371	7.55376	129.731	23.6277	32.1772	5.3086	5.22118	6.40609
i1_HQ_LWC_c27600/f3p3/1926	0	9.68198	10.611	87.8006	165.694	156.456	49.3237	43.0404	11.3013	100.168	272.187	183.954	136.299	92.4271	120.865	139.933	222.979	475.255	107.645	87.6685	54.2195
i1_HQ_LWC_c7998/f2p0/1846	0	0	0	0	0	0	0	5	0	0	0	0	0	0	0	0	4	0	0	0	0
i1_HQ_LWC_c27604/f11p0/1538	3651.05	4624.18	3913.03	10246.1	7197.02	8420.76	25468	27653.6	31457.9	5258.26	5336.71	5804.7	11892.1	17099.6	16863.8	3726.05	3855.5	3459.01	12333	14692.2	13062.4
i1_HQ_LWC_c39743/f47p1/1906	258.179	686.246	186.961	2581.93	1339.17	1503.78	4130.01	4997.36	4851.75	3365.65	1853.32	1641.55	3078.74	4358.27	4678.56	3345.56	2641.61	1754.37	3219	5056.2	3331.54
i1_HQ_LWC_c27606/f6p0/1980	15	20.8301	22.7411	33	180.472	97	13.1982	62	59	11	29	18	22	43	50.405	15	172	206.544	45.2399	37	50
i1_HQ_LWC_c2604/f2p1/1536	40.7618	52.8653	59.5996	34.1249	110.946	88.459	5.45146	13.7079	0	27.7055	24.4892	0	54.914	23.6271	31.3143	25.7597	50.2416	120.65	0	0	22.048
i1_HQ_LWC_c39746/f38p41/1735	1932.56	2073.68	1744.32	753.741	684.771	729.099	1097.72	442.711	524.43	934.752	1326.91	917.39	1807.21	1905.33	1413.07	1400.61	1958.08	2151.08	3070.97	2103.38	2119.49
i1_HQ_LWC_c1414/f14p0/1710	2270.26	2002.68	2314.97	6535	7235.85	6133.42	4796.59	5288.38	4589.63	6448.4	6202.03	5557.74	6493.39	6844.16	6286.49	7242.84	5130.72	4977.24	5917.22	5297.95	6060.14
i1_HQ_LWC_c27607/f4p0/1901	130.559	61.5566	114.698	316.366	404.103	475.162	171.877	424.217	271.293	299.484	365.757	323.619	339.292	245.094	443.324	493.106	203.961	153.624	365.062	249.918	146.298
i1_HQ_LWC_c8010/f3p0/1980	0.000421161	2.92138	0.000602034	0	0	0	0	0	0	0	0	0	0	0	0	0	0	0	0	0	0
i1_HQ_LWC_c1415/f8p0/1949	932.27	1263.42	1120.53	743.221	1642.04	1877.53	1012.81	835.642	1029.71	308.779	427.851	262.895	1155.54	1420.25	1304.71	299.919	1214.84	1330.53	1196.22	830.502	1084.59
i1_HQ_LWC_c1417/f5p0/1750	943.681	958.857	1438.08	3023.49	1881.5	1790.98	125.998	336.83	175.214	2717.17	1397.71	1851.08	218.929	222.202	336.444	1581.38	1515.38	1241.57	130.037	124.427	78.3985
i1_HQ_LWC_c8012/f2p3/1773	2.55745	11	19	112.222	24.8231	25.7151	2882.71	1977.98	1169.44	370.733	286.114	216.529	3559.4	3781.44	3815.16	89.9977	417.608	315.003	1944.49	1469.42	1787.93
i1_HQ_LWC_c1418/f11p0/1850	205.608	326.516	236.901	2409.58	1563.86	1139.49	1122.89	1039.01	600.01	1735.71	1606.38	1783.53	1306.71	1372.78	1157.29	1826.73	1534.53	1705.87	748.047	955.285	986.395
i1_HQ_LWC_c39747/f32p0/1994	0	58.1499	112.608	63.3149	157.889	95.0093	103.936	201.699	85.9379	31.9153	73.7689	73.1538	176.487	343.25	288.801	80.1204	751.825	1180.88	451.857	260.979	363.604
i1_HQ_LWC_c27610/f6p0/1816	19.0703	44.2257	30.5678	71.5866	117.471	128.617	0	6.33926	1	56.34	70.5018	33.9962	5	24.2269	3.14318	65.0696	45.0102	38.5642	22	3	7
i1_HQ_LWC_c39748/f51p0/1768	0	0	0	0	0	0	0	0	0	62.9245	166.695	149.531	0	0	0	352.444	426.849	272.19	0	0	0
i1_HQ_LWC_c8030/f2p4/1936	3.23521	22.9462	14.1652	161.286	508.183	348.449	18.1855	33.84	14.0744	268.384	815.125	470.465	20.5426	40.6929	59.9227	411.23	703.887	537.206	19.7589	43.335	28.4984
i1_HQ_LWC_c16473/f3p0/1501	533.819	633.936	631.14	739.349	1364.02	1072.77	877.945	838.27	828.448	621.122	654.028	586.677	1223.95	1165.06	1192.87	729.278	604.786	724.461	1241	980.128	1235.43
i1_HQ_LWC_c1422/f16p3/1895	400.111	421.233	401.531	113.157	266.304	276.209	280.416	165.42	165.634	91.5251	159.864	122.012	688.578	453.875	635.716	212.094	461.743	408.451	1609.88	757.491	1393.72
i1_HQ_LWC_c27614/f47p0/1940	12.3348	11.2296	21.5942	118.747	112.152	130.274	4.57812	23.6568	15.7647	131.786	265.46	469.052	47.8283	45.8004	25.7222	85.4069	181.198	494.667	85.5486	64.2487	208.401
i1_HQ_LWC_c1424/f8p0/1555	316	384	408	5081	3452	3246	6949	7379	7164	3413	2644	2944	6107	6148	6417	3606	2295	1819	6543	6031	7085
i1_HQ_LWC_c8058/f3p0/1947	6.01439	13.933	24.6447	16.4298	23.2932	46.4848	16.8461	12.6385	37.5207	83.9122	28.2786	0	14.7457	52.2084	26.8869	42.0508	5.9503	26.4239	60.8071	57.3696	1.01277
i1_HQ_LWC_c2616/f4p0/1688	956.099	1449	1376	1569	1232	1052	1161	979	924	1408	801	1072	919	1051	1094	1673	1459	857	1066	1256	1563
i1_HQ_LWC_c27622/f7p3/1523	317.661	251.413	239.857	94.9102	194.681	289.878	143.563	108.983	150.616	79.346	121.512	59.4265	193.043	221.315	215.367	82.1869	903.812	919.933	266.394	193.93	265.744
i1_HQ_LWC_c39755/f15p0/1930	11.2401	41.4576	38.1827	317.303	377.228	384.215	66.1905	135.465	77.8311	271.075	526.018	332.77	136.027	196.488	121.299	370.553	665.567	764.459	94.2958	67.7442	73.3604
i1_HQ_LWC_c27623/f6p0/1808	1944.72	2125	1548.79	263.368	356.655	303.474	128	231.575	85.3841	268.975	329.972	277.967	153.927	181	204.511	1269.6	1267.59	2969.35	163.68	327.364	406.485
i1_HQ_LWC_c1428/f8p0/1600	4345.75	5570.6	5152.58	2342.2	2982.86	2727	1091.22	1355.85	1090.41	2878.49	3673.06	3437.5	1973.63	2049.27	1816.33	4347.49	3433.96	3562.82	1833.46	1690.93	1581.47
i1_HQ_LWC_c39756/f27p0/1656	3459.84	3498.29	2606.96	6143.95	6176.48	6592.62	5032.48	3771.91	3385.79	4378.46	4090.12	5967.43	4264.82	4955.61	3747.44	10601.9	6446.65	8922.87	5740.11	4811.64	5103.83
i1_HQ_LWC_c27631/f18p1/1910	1597.58	1807.33	1852.65	4312.15	3869.38	3348.38	2404.03	3275.1	3166.02	1730.89	1858.29	2259.44	1584.73	2872.54	2293.15	1783.61	1295.18	2000.61	1485.1	2016.1	1816.88
i1_HQ_LWC_c16483/f2p0/1545	329	492	381	554	696	667	1460	1635	1738	179	524	393	1035	1108	1265	219	373	422	828	1083	1160
i1_HQ_LWC_c8087/f2p0/1482	1736.14	1887.68	2385.23	2430.89	1699.44	1563.96	2367.84	2451.69	2639.31	1180.57	1111.45	1238.97	1581.5	2036.16	1952.99	1031.39	793.046	779.168	1756.25	1552.87	1586.34
i1_HQ_LWC_c1442/f12p2/2011	56.2704	293.485	285.66	630.382	709.371	228.519	429.083	834.104	420.949	418.559	567.281	496.473	344.253	478.161	805.286	612.014	585.868	897.885	887.417	371.899	720.231
i1_HQ_LWC_c1443/f7p0/1727	1583	1878	1898	19854	20702	20598	1447	2793	1527	26153	25491	29403	1617	1739	1932	15638	11736	10548	1147	1305	1303
i1_HQ_LWC_c1444/f12p0/1689	11.8175	23.966	28.8695	871.176	1283.06	1120.58	616.384	639.358	467.275	468.779	468.613	487.314	655.689	755.063	873.06	710.258	572.092	608.148	684.907	815.531	899.558
i1_HQ_LWC_c27635/f5p4/1791	76.7768	84.7408	67.7234	4675.49	3820.65	5407.51	1458.43	1553.85	1509.98	22924.4	27870.8	24842.8	2540.53	2776.46	2427.58	19742.8	37519.4	44452.9	3053.81	2226.32	3117.49
i1_HQ_LWC_c16486/f2p0/1811	213.997	253.462	224.715	27.382	100.239	87.4126	10.622	50	56.5029	8.8424	64.8912	21.4349	112.417	90.84	108.54	72.5878	68.1176	71.0559	87	78	86
i1_HQ_LWC_c8103/f3p0/1912	269.716	159.343	208.918	251.15	556.666	648.406	265.434	406.895	373.545	136.809	257.303	201.108	296.558	480.852	454.907	82.3245	280.092	276.098	249.224	251.352	287.264
i1_HQ_LWC_c27639/f6p0/1594	80.0746	68.9594	170.505	277.797	209.351	845.03	429.758	258.87	615.845	794.558	566.217	1327.72	1940.66	1530.2	1417.19	580.381	759.345	1196.17	475.061	681.182	732.275
i1_HQ_LWC_c1450/f8p0/1992	13199.3	16341.7	14437.2	0	0	0	0	5	0	1	4	7	0	0	0	7	18	7	4	8	0
i1_HQ_LWC_c16492/f2p0/1734	162.902	322.207	184.739	288.481	524.229	569.79	353.615	326.581	329.862	211.106	326.587	198.132	306.777	516.719	237.053	205.165	608.818	769.371	250.929	240.802	384.569
i1_HQ_LWC_c27642/f5p0/1755	787	1031	838	443	885	887	627	604	537	238	416	310	631	820	634	309	507	520	552	579	573
i1_HQ_LWC_c1453/f7p0/1939	32	44	36	922	584	763	14	60	4	849	683	730	87	88	45	753	966	1041	25	19	34
i1_HQ_LWC_c8107/f2p0/1808	49.2186	54.6962	82.1444	534.101	515.03	435.99	222.488	382.372	164.327	454.071	364.501	328.152	738.507	853.991	836.832	391.589	831.64	638.947	659.901	817.633	884.754
i1_HQ_LWC_c8117/f2p0/1766	0	0	0	0	0	0	0	0	0	0	0	0	0	0	0	0	0	0	0	0	0
i1_HQ_LWC_c27660/f3p0/1817	1378.2	1727.01	1259.95	1420.08	1613.28	1858.29	1355.25	1543.16	1503.56	1081.24	1462.96	1086.8	1520.42	1740.8	1715.67	1217.88	1435.23	1326.1	1422.54	1505.97	1486.18
i1_HQ_LWC_c16494/f2p0/1865	137.666	104.031	186.737	0	0	0	2.56902	13.0496	7.58886	0	1.39627	5.95856	1.43195	1.39035	1.40536	11.8416	0	2.75375	0	0	0
i1_HQ_LWC_c8138/f5p15/1784	401.47	439.452	335.698	146.898	804.051	745.019	90.5535	134.932	167.641	54.1007	409.883	381.898	352.008	342.805	410.21	320.407	302.114	642.866	369.339	240.316	251.883
i1_HQ_LWC_c16497/f3p0/1728	28.1385	9.91035	9.70972	260.901	434.797	440.05	323.598	363.609	383.541	182.918	394.375	266.728	217.669	291.561	160.943	316.194	417.158	351.269	152.057	155.768	218.704
i1_HQ_LWC_c27667/f6p0/1800	124.002	127.44	53.6118	150.897	78.3938	552.631	465.1	359.13	277.914	424.442	1016.19	474.215	1208.9	978.986	888.041	636.519	998.306	878.992	1006.39	426.161	510.976
i1_HQ_LWC_c16499/f5p0/1452	0	0	5	95	39	40	5248	2754	2693	387	399.017	271	4817	4200	4141	286	403	403	7750	4866.01	6355
i1_HQ_LWC_c16500/f2p0/1894	48.4173	25.9838	24.0901	267.184	539.881	747.653	107.367	91.1554	57.1211	210.897	567.179	285.131	123.912	163.821	328.77	495.761	1304.11	2274.8	356.412	371.299	375.892
i1_HQ_LWC_c8163/f2p0/1709	4163.86	4355.38	3759.79	365.461	782.843	605.065	313.548	286.556	203.495	313.003	491.761	543.962	1020.8	946.021	882.247	972.365	630.571	994.024	1139.14	830.05	1232.38
i1_HQ_LWC_c27674/f5p0/2001	263.511	209.972	195.42	204.097	379.666	274.931	212.609	337.426	328.876	212.448	283.24	228.807	119.408	182.199	197.297	190.409	109.693	123.883	200.524	163.609	163.601
i1_HQ_LWC_c16503/f3p0/1641	527.895	635.128	565.3	1070.59	1311.55	1175.42	1419.63	1275.63	1221.49	873.366	1203.24	1124.27	3394.69	3288.9	2907.81	840.823	799.315	1069.71	2824.47	2035.49	2480.63
i1_HQ_LWC_c8171/f2p2/1951	109.1	78.4487	145.412	0	0	0	0	0	0	0	0	0	14.6872	5.43099	8.19008	0	9.40974	12.7714	56.0105	9.32826	21.3074
i1_HQ_LWC_c16504/f2p0/1443	109.01	203.541	223.771	6384.33	5978.54	5738.18	11396	11547.4	10749.7	8058.4	7367.43	6808.63	5165.11	7014.28	7079.68	6910.12	5168.6	4570.97	6478.29	7023.04	5985.65
i1_HQ_LWC_c16505/f2p0/1962	1431.33	1610.74	1175.92	1757.54	1865.53	1740.83	2548.91	2722.08	2976.28	797.758	1454.96	1424.71	1553.29	2421.28	2284.07	826.823	924.446	1087.88	1015.77	1567.77	1500.04
i1_HQ_LWC_c8203/f3p0/1794	0	0	2	0	0	0	0	0	0	0	1	0	0	0	0	2	6	7	0	0	0
i1_HQ_LWC_c39773/f66p4/1897	9056.87	9411.34	14378.1	2628.93	2571	2158.64	7038.5	7792.94	9327.1	1998.49	2834.81	2465.11	5079.19	5262.17	5521.83	2481.69	3410.24	3047.36	5038.32	5007.67	6260.94
i1_HQ_LWC_c8213/f2p0/2010	581.982	731.759	424.596	282.338	357.813	429.886	257.797	257.793	277.463	260.048	409.52	273.316	668.727	755.611	440.273	261.985	744.301	616.515	387.979	419.363	429.349
i1_HQ_LWC_c27679/f2p0/1562	0	36.4142	18.182	128.904	349.116	46.5148	733.595	784.266	1301.11	83.5	159.558	103.483	130.211	247.86	255.979	69.982	140.73	79.9595	141.021	322.986	188.865
i1_HQ_LWC_c16506/f2p0/1598	531.204	873.798	932.204	43.6549	96.238	78.287	146.223	192.752	102.117	53.7187	41.4506	25.0683	78.3622	141.485	170.725	33.7417	118.17	168.06	160.314	117.724	67.1522
i1_HQ_LWC_c27680/f3p0/1509	4644.89	5224.8	5039	11702.7	7425.77	10249.8	36301.9	38323.5	46262.2	6298.99	4895.81	6501.73	19304.7	24185.9	23656.1	3565.66	6612.14	4200.44	21159.5	20482.9	21487.7
i1_HQ_LWC_c27685/f2p0/1844	2205.04	2234	2077.64	2865.21	3771.08	4237.91	132.946	422.387	207.016	3004.69	4601.98	5454.09	712.664	917.494	737.009	6846.87	5631.78	6649.18	691.74	433.028	1953.38
i1_HQ_LWC_c2622/f3p1/1872	627.316	464.502	826.382	224.524	356.346	291.87	153.516	286.192	386.395	54.2728	364.236	28.8845	60.3438	40.3147	103.371	353.37	418.749	268.865	219.476	169.511	177.723
i1_HQ_LWC_c16507/f2p0/1515	3621	4691	4257	5808	6907	8873	5598	6132	6557	2096	3542	2011	2705	5337	5059	1058	2521	2621	2926	3629	3106
i1_HQ_LWC_c27688/f4p0/1675	265.702	231.382	273.843	310.647	789.48	572.579	295.889	307.172	343.414	369.152	523.066	349.012	687.32	729.585	596.84	212.09	590.909	856.719	878.578	656.041	656.294
i1_HQ_LWC_c1455/f8p0/1601	18.8091	25.2048	17	7	2.03366	4	4.14358	3	3	75	33.2387	11	11.4306	5.08617	21.7141	14.2369	3.54706	8.56847	26.25	15	1.09222
i1_HQ_LWC_c27693/f3p0/1552	408.564	348.934	448.677	126.847	14.3406	149.974	273.09	76.8046	168.933	80.2733	98.4939	74.0467	304.322	321.192	224.232	66.7752	151.306	149.64	256.035	152.295	233.593
i1_HQ_LWC_c1456/f10p0/1923	411.84	297.504	426.421	3889.52	5130.34	5640.46	818.25	1328.34	1173.57	1418.89	3257.14	2464.05	593.346	970.449	773.92	928.852	1837.66	2882.4	569.997	585.104	669.823
i1_HQ_LWC_c1459/f6p3/1694	363.795	199.028	229.737	355.504	1091.24	828.892	266.285	361.638	276.606	163.644	367.986	231.805	396.847	226.575	428.262	425.317	580.76	477.907	543.343	383.111	316.42
i1_HQ_LWC_c2626/f7p2/1975	88667	93384.9	107258	7.65137	174.207	20.8911	0	17.9391	0	0	10.434	21.8748	0	4.79522	0	8.42988	6.91912	29.9159	4.44154	13.2862	15.7892
i1_HQ_LWC_c27698/f9p0/1402	1159.63	1358.43	1372.4	1549.3	1515.09	1186.02	6024.25	3197.08	2396.58	4380.36	3201.96	4027.13	9787.64	12554.1	8910.12	6697.56	3219.32	4714.49	13554.5	10119.5	13181.4
i1_HQ_LWC_c1463/f6p0/1851	1132.56	1493.36	1408.61	306.59	252.633	293.308	479.179	555.08	567.785	149.304	253.792	189.94	676.344	765.947	718.722	184.618	366.523	423.119	859.292	627.612	727.485
i1_HQ_LWC_c39791/f6p0/1575	342.577	660.34	643.529	727.778	1182.18	1168.95	929.682	1711.25	940.144	509.879	852.818	489.483	799.748	774.089	948.892	1161.46	895.786	636.572	1169.64	772.675	1190.08
i1_HQ_LWC_c27701/f4p0/1438	6883.91	7116.47	6738	20211.3	17949.9	18108	19817	23587	24544.5	10015.4	10315	12214	5479	12257	11369.4	5880.88	5303	5390.46	6593.94	9501	7160.89
i1_HQ_LWC_c1465/f9p0/1945	648.702	1077.91	756.918	913.668	1251.69	1488.79	690.247	837.348	785.209	370.813	732.613	482.16	730.657	847.209	798.966	479.465	994.448	1012.87	806.455	631.496	698.165
i1_HQ_LWC_c27706/f3p0/1398	0	5	0	0	7	9	0	1	0	1	13	10	12	0	0	5	16	6	10	9	7
i1_HQ_LWC_c2632/f6p2/1782	1043.69	953.719	829.349	411.938	487.102	400.729	373.124	386.18	436.645	319.89	405.683	340.798	353.731	516.018	448.877	289.922	181.061	275.139	311.611	256.087	297.487
i1_HQ_LWC_c16509/f3p0/1643	0	8.39088	3.805	0	0	3.74443	0	0	2.54196	1	0	4.12497	7.42249	0	0	11.4718	17.417	38.1428	0	14.4383	0
i1_HQ_LWC_c39794/f4p17/1560	6199.16	6781.3	5130.98	19494.6	11641.3	11028.7	30117.5	32888.6	36957.5	17473.5	9296.88	11706.7	16047.3	19142.2	19024.5	10065.5	5189.22	5125.68	14105.5	16964.8	17300.3
i1_HQ_LWC_c27707/f7p0/1474	15.2954	15.0549	6.53291	1	6	0	5	0	0	2234.91	1947.99	2221.51	68.8304	54.7808	79.9783	4909.37	4892.39	7120	40.0884	49.3326	52.3691
i1_HQ_LWC_c1471/f4p1/2008	1226.53	933.036	1765.92	1474.3	994.098	724.243	639.342	993.756	876.452	1466.23	770.779	1079.97	1096.39	1101.31	1204.94	646.829	745.518	1132.87	962.41	836.577	966.507
i1_HQ_LWC_c27708/f3p0/1390	10	5	10	889	231	175	43836	41600	37010	2687	1379	1290	99025	85122	91344	1371	1955	1900	80219	75182	107205
i1_HQ_LWC_c16511/f4p13/1894	47	60	75	77	64	109.914	17	9	1	116	157	173	49	61	47.6672	72	257	273	68.6958	55	63
i1_HQ_LWC_c1473/f6p0/1703	1.9932	0	0	0	14.971	8.19508	31.028	115.564	136.195	80.5629	42.12	0	378.261	369.82	376.704	1.09183e-06	37.2549	0	334.095	329.874	282.594
i1_HQ_LWC_c39797/f3p0/1441	69.7993	44.6943	85.3308	589.199	707.412	690.987	173.196	265.15	142.803	2728.08	3345.32	2581.51	565.001	594.36	639.435	2338.81	1522.65	1046.76	506.831	474.49	529.513
i1_HQ_LWC_c16512/f2p0/1735	914.79	613.141	273.009	54.9126	98.731	34.9718	50.7545	69.746	25.7419	127.802	85.6601	124.11	68.0596	33.3711	107.413	76.6642	56.8337	96.0054	47.5008	12.1798	32.119
i1_HQ_LWC_c1474/f6p0/1689	634.532	824.781	877.049	309.537	446.031	520.512	340.928	369.405	352	261.018	615.271	350.477	589.063	799.406	752.254	414.983	373.983	613.309	921.935	635.373	839.635
i1_HQ_LWC_c27709/f3p0/1435	1731.72	2145.75	1253.44	1032.18	890.05	984.596	1134.32	733.377	786.283	756.047	591.368	514.54	513.831	734.977	570.841	668.24	1071.06	549.765	756.344	1049.41	1044.87
i1_HQ_LWC_c39799/f3p0/1507	2386.98	2708.59	2179.6	932.91	1106.13	1262.11	1667.85	1997.06	1820.52	797.651	1197.31	1035.96	1903.27	2126.25	1803.62	1267.02	1250.14	1176.78	1896.61	1807.89	1899.45
i1_HQ_LWC_c16513/f2p0/1586	1903.81	1902.52	2110.71	7364.58	8484.73	7892.47	6251.75	6576.16	6710.29	5328.55	4807.38	5597.48	3543.52	4901.12	4719.76	3622.93	2478.74	2766.74	2969.05	3945.25	3485.74
i1_HQ_LWC_c1475/f5p0/1778	2080.25	2418.1	2672.97	1317.33	1693.66	1531.59	1797.26	2010.55	1895.32	1011.69	1303.65	1197.37	1601.38	1930.29	1844.28	1551.42	1322.59	1619.94	1928.88	1621.5	1857.3
i1_HQ_LWC_c27713/f2p0/1421	1563.74	1752.42	1486.82	811.045	1658.55	1899.86	724.243	777.744	779.439	590.723	918.391	710.608	1018.72	1170.52	1078.27	1255.46	968.508	1006.78	698.492	670.443	776.723
i1_HQ_LWC_c39800/f3p0/1410	3	3	3	563	717.985	799	14	42	3	7428.98	8004.92	7144.96	83	93	131	7635.96	5724.99	7655.97	266.979	201.944	239
i1_HQ_LWC_c2636/f4p0/1878	1792	1907	1786	3154	2341	2164	1920	2293	2087	2098	2729	2479	2826	3922	3498	1788	2359	2404	3046	2527	2571
i1_HQ_LWC_c1476/f6p0/1853	487.598	704.771	860.893	673.718	1075.58	1521.88	1586.21	1540.88	1791.55	1703.25	2909.17	2458.31	1349.23	1351.11	1813.03	1939.76	2501.59	3219.77	1497.84	1127.26	1322.98
i1_HQ_LWC_c27717/f3p0/1398	240.015	434	475.586	44.8148	113.492	141.526	170.032	333.413	131.845	486.129	570.725	423.576	418.32	306.05	177.653	541.67	722.3	492.589	410.195	617.927	455.667
i1_HQ_LWC_c1479/f6p3/1916	782	1021	859	3689	5927	6499	3747	3369	3903	956	2164	1666	1276	1838	2009	1604	1564	1680	961	1332	966
i1_HQ_LWC_c39805/f3p0/1457	2054	3001	2911.92	18875.9	18197.9	19806	16859.9	19136.9	18362.9	17937.8	17114.8	16911.8	5672.96	8835.42	8201	11787.9	9325.95	7614.74	6342	7999.96	6825.97
i1_HQ_LWC_c39806/f3p0/1458	145	204	236	2892	1476	1839	6091	3688	3441	8434	8864	7015	5271	6557	7215	7635	13851	9785	6237	8237	7710
i1_HQ_LWC_c27721/f2p0/1379	0	1	0	2987	3398	2430	2	604	3	21752	14401	8222	6	6	20	27119	17674	14784	15	16	22
i1_HQ_LWC_c16522/f2p0/1760	222.81	224.947	166.503	7	5.07232	34	41	16	19.9068	61.5576	152.164	60.4885	75.1521	78.6553	135.742	63.4958	232.502	145.913	75.6867	91.6069	110.432
i1_HQ_LWC_c1484/f8p0/1732	57	42	60	17	31	25	13	14	6	4	24	8	38	23	39	6	40	74	5	17	13
i1_HQ_LWC_c1485/f4p2/1600	181.968	242.819	179.298	3261.52	3389.75	3137.93	8	217.21	6.50211	1587.13	1746.71	1478.47	29	39.6756	12	2057.45	1373.86	1180.61	66	2.0684	14
i1_HQ_LWC_c27723/f3p0/1464	191.533	226.257	173.417	93.1804	296.719	273.496	236.557	226.198	213.306	407.066	443.813	436.934	983.682	1106.38	885.01	428.858	438.532	549.264	1073.63	823.451	942.326
i1_HQ_LWC_c16525/f2p0/1889	220.717	200.676	204.73	267.999	313.752	501.402	210.426	186.047	302.702	152.443	132.222	412.785	410.089	647.078	299.102	332.507	214.719	272.219	212.636	261.778	370.119
i1_HQ_LWC_c27724/f2p0/1290	105.766	71.1603	97.2987	28.4211	29.3863	84.9256	55.2012	17.5405	30.3159	44.6613	78.987	22.5555	89.2155	87.1454	85.8653	45.2458	473.735	600.569	101.787	91.2122	80.8668
i1_HQ_LWC_c2643/f2p1/1759	563	629	790	480	423	362	139	154	171	608	626	547	602	541.997	652	684	742	808	504	375	573
i1_HQ_LWC_c1488/f6p9/1869	222.484	551.915	276.269	2407.7	2027.26	2542.59	451.22	534.979	432.094	1658.04	2136.75	1785.08	355.321	497.478	425.431	1048.71	1992.02	1568.96	278.306	318.876	337.646
i1_HQ_LWC_c39810/f24p5/1138	4	32	12	4204	5899	6289	60	346	3	56158	41317	43572	70	56	90	25517	23650	24214	110	294	203
i1_HQ_LWC_c27726/f3p1/1408	106.353	0.587214	79.0908	31.312	0	0	0	54.2618	0	11.5755	0	0	0	0	45.1614	25.1678	115.493	6.43043	47.9974	0	35.0384
i1_HQ_LWC_c1489/f5p0/1739	394.513	680.121	501.182	605.784	1867.49	2020.16	257.316	285.588	352.968	27.525	451.426	210.755	401.626	607.343	505.826	186.363	760.724	858.134	393.837	297.532	286.698
i1_HQ_LWC_c27731/f3p0/1428	629	833	747	11302	9714	9393	606	1105	370	12363	15684	16092	1801	1686	1477	12260	13463	13927	2458	1629	1940
i1_HQ_LWC_c1490/f10p0/1982	255.739	294.899	291.567	1692.39	1802.43	1947.04	310.576	493.942	441.928	1084.76	1717.24	1016.8	370.642	479.189	412.813	618.259	1659.82	1775.25	240.748	276.253	366.273
i1_HQ_LWC_c1492/f8p2/1944	1250.23	1367.93	1275.31	1581.03	992.089	841.348	786.56	380.603	189.893	1552.3	1146.98	1310.41	2226.82	4179.64	1892.87	956.53	632.159	615.04	1327.87	1690.46	1840.88
i1_HQ_LWC_c2648/f5p0/1751	354	247	333	889	682	873	2534	2716	2833	883	737	626	1245	1430	1626	732	558	559	1189	1256	1407
i1_HQ_LWC_c27734/f2p0/1368	10	11	8	6259	4470	7986	11260	6950	7469	3425	5987	4503	11563	13822	13227	2771	2992	2775	16353	15450	13617
i1_HQ_LWC_c1494/f3p0/1849	2	1.45025	0	664.638	387.642	250.966	8.36279	0	4.2717	6844.37	3353.5	5160.35	26.6292	35.7851	4.35675	7839.31	13466.6	13797.1	18.9716	2.13332	10.7008
i1_HQ_LWC_c1495/f12p2/1948	0.49854	4.22621	6.98088	976.528	654.353	799.86	80.2916	153.196	36.2298	2977.33	1537.55	1714.08	0	91.9574	99.2947	1563.25	995.756	1555.77	42.0001	70.5567	29.8748
i1_HQ_LWC_c2651/f2p7/1555	191.572	142.955	146.574	654.218	820.458	1422.09	648.394	531.732	421.6	98.662	235.778	143.19	390.565	612.502	383.711	147.237	172.82	277.428	243.515	322.017	338.808
i1_HQ_LWC_c27767/f47p0/1836	12	23	28	843.244	36.7451	110.206	2414.3	588.876	897.677	1722.8	633.672	384.696	2028.89	2818.74	3144.05	488.738	498.356	171.047	2589.81	2245.52	2530.99
i1_HQ_LWC_c1497/f4p0/1573	17	19	12	7865.24	4809	6089	97	420	23	8056	6617.38	7432	70	62	59	12973	11206.5	9366	205	392	302
i1_HQ_LWC_c2652/f2p6/1775	907	1120	758	1282	1143	1194	1008	1114	1115	1154	1148	1129	1468	1453	1310	781	1032	1105	1352	1078	1260
i1_HQ_LWC_c1499/f8p0/1828	2745	3161	3077	994	596	462	2683	2938	3196	862	360	703	5455	6252	4878	263	472	489	2489	2399	3144
i1_HQ_LWC_c2654/f2p0/1535	277	279	391	434	760	466	369	550	498	203	307	348	365	555	454	302	248	349	512	512	622
i1_HQ_LWC_c1502/f8p3/1892	2442.64	2521.86	2598.5	614.684	1123.74	996	490.806	622.684	593.578	254.788	440	309.731	487	748.286	701.675	373.498	754.353	963.951	547.129	472	515.445
i1_HQ_LWC_c2655/f6p1/1651	1	3	1	21.0848	11.3938	28	37.2325	4.48754	12.0434	536.337	360.106	422.515	480.134	499.702	275.347	231.474	180.07	196.196	522.843	435.686	459.201
i1_HQ_LWC_c39812/f6p1/1878	100.015	332.171	282.285	26	24.0516	60	23.1134	47.3056	0	20	22.0535	12.1535	63	56.6317	59	16.2057	49.1232	30.2667	57.0741	40.0756	40.1767
i1_HQ_LWC_c2656/f4p0/1897	542.131	655.308	710.089	128.62	206.072	205.405	192.708	140.606	164.761	135.033	256.066	188.916	593.391	512.727	554.984	193.433	304.579	411.669	684.484	561.732	728.343
i1_HQ_LWC_c1511/f4p0/1811	482	685	687	613	598	613	856	1264	796	579	593	481	462	514	431	210	393	257	476	492	553
i1_HQ_LWC_c39825/f48p1/1852	32.3467	46.4096	5.99195	323.468	709.867	738.149	2.68117	103.656	7.96626	1055.3	2062.97	1601.9	36.5058	26.5162	99.947	3753.95	3264.56	3197.05	230.158	211.215	193.204
i1_HQ_LWC_c1512/f7p2/2008	885.807	1205.57	896.851	469.51	573.184	785.947	898.83	897.391	1089.66	371.577	914.806	606	1512.18	1323.98	1381	370	959	872	1784	1151.33	1424
i1_HQ_LWC_c39826/f46p1/1956	34.2874	23.6018	39.7645	4829.1	5565.62	7846.96	819.562	1221.9	953.589	6014.53	10649.5	6603.33	1669.76	1292.4	1424.16	4862.99	8985.85	7146.05	1854.1	1470.45	1539.37
i1_HQ_LWC_c1514/f9p0/1972	5.48433	15.2893	7.96654	53.4855	94.6917	119.065	192.829	121.093	153.242	60.1389	99.3492	41.0309	344.228	369.679	327.515	59.6582	174.177	128.325	424.143	256.095	303.754
i1_HQ_LWC_c16533/f2p0/1569	36	38.5447	42.6797	1245.88	733.54	515.868	174.077	125.331	134.061	2335.67	1427.95	1323.95	257.577	173.933	287.365	1857.14	3883.97	671.277	99.7584	248.642	280.559
i1_HQ_LWC_c1520/f4p0/1969	0	0	0	0	0	0	0	0	0	0	0	0	0	0	0	0	0	0	0	0	0
i1_HQ_LWC_c39830/f19p13/1733	2255.28	3225.22	3005.6	25212.7	18950.1	20100.4	811	2137.79	660.568	36053.2	40428.9	45261.8	1741.94	1755.06	1763.32	30942.4	29877.4	27921.4	1791.42	1441.79	1362.3
i1_HQ_LWC_c1522/f7p0/1815	2096.33	1792.77	2093.9	81.8609	48.3036	77.8832	767.121	886.707	805.77	405.339	401.405	411.273	1182.9	1588.89	1260.7	367.791	548.358	344.938	1269.09	1209.91	1201.26
i1_HQ_LWC_c2661/f2p2/1591	822.783	1425.46	1053.84	511.265	1485.57	976.664	328.063	510.23	426.233	411.667	505.98	449.943	190.637	329.417	326.291	229.991	859.326	989.091	201.926	216.661	211.386
i1_HQ_LWC_c39835/f46p2/1946	78.6219	24.9196	0	0	0	18.1075	254.241	109.482	73.2281	0	26.9278	0	662.836	377.011	137.446	12.0376	0	0	1040.04	858.881	954.877
i1_HQ_LWC_c8224/f2p0/1977	1168.19	1181.58	1057.04	69.9635	69.0972	84.3578	427.281	389.138	378.823	60.4597	148.353	122.606	126.412	257.62	254.118	270.156	365.668	430.158	297.508	237.684	332.7
i1_HQ_LWC_c2662/f5p1/1939	1066.88	1899.01	1350.48	82.3617	272.935	254.014	190.266	202.434	243.294	168.413	405.002	162.018	839.208	637.366	493.541	314.147	718.928	682.757	758.074	407.08	320.73
i1_HQ_LWC_c1524/f10p0/1905	138.826	267.503	144.759	811.772	1178.89	1374.84	742.676	813.975	917.621	433.281	648.221	529.8	676.068	734.046	750.366	437.939	752.419	697.865	668.783	626.692	631.235
i1_HQ_LWC_c39839/f52p0/1911	143.15	157.633	79.957	27.9864	12.7404	61.8381	29.3166	293.877	134.336	40.6861	70.7242	21.4503	75.7024	87.4795	60.8235	63.4978	52.0253	30.7596	120.954	43.5677	95.9618
i1_HQ_LWC_c2663/f3p0/1848	96.3635	92.4663	55.6673	57	71.1513	62.0781	276	206.364	267	323	306.642	383	1537.72	1345.4	1927.79	500.558	404.624	498.301	2139	1739	2042.73
i1_HQ_LWC_c1528/f13p7/1970	328.755	328.505	324.029	525.95	896.894	837.54	715.411	737.337	627.854	352.3	771.992	492.022	825.164	687.099	1045.64	408.417	765.587	895.703	890.275	715.978	694.976
i1_HQ_LWC_c8250/f9p0/1897	260.438	436.596	360.734	276.476	478.813	558.659	435.063	341.811	378.425	202.057	447.98	371.285	882.2	1013.4	850.065	207.282	251.814	349.334	803.572	598.759	770.87
i1_HQ_LWC_c39849/f7p0/1891	1036.42	1184.37	1212.8	147.254	6.51159	0	700.569	507.888	398.219	0	0.016533	37.0406	68.5498	209.555	425.558	0	61.3339	17.7636	801.724	2.27093	518.231
i1_HQ_LWC_c8258/f2p0/1790	14.109	0	15.8301	34.6578	47.0634	72.7404	0	20.5076	0	49.2663	119.297	26.0593	0	30.335	25.8061	25.796	252.725	474.138	19.398	0	8.82977
i1_HQ_LWC_c2669/f9p1/1597	0	0	0	0	0	2	0	0	0	0	0	0	0	0	0	0	0	0	0	0	0
i1_HQ_LWC_c2670/f6p3/1898	932	1238	1238	4015	3126	3154	721	1276	1139	5176	3597	3908	551	838	664	2789	2377	1903	470	588	582
i1_HQ_LWC_c2671/f2p2/1906	348.98	606.91	392.77	748.445	409.221	445.163	405.352	398.865	518.752	606.98	426.378	556.818	587.03	614.353	614.534	300.036	236.187	282.503	492.6	464.006	484.248
i1_HQ_LWC_c2676/f8p3/1998	346.991	287.739	346.976	378.092	637.888	452.07	48.3246	73.1967	20	31	21.9107	43.2475	5.49543	18.4832	19.5883	633.779	788.072	685.076	31.7114	52.573	43.2246
i1_HQ_LWC_c1540/f10p3/1918	1140.55	2059.34	1656.77	260.316	669.296	228.279	1291.06	1956.14	1637.28	315.28	452.318	333.336	977.917	1116.37	1254.74	501.721	865.532	735.275	1681.85	1190.49	1181.84
i1_HQ_LWC_c27783/f15p1/1818	16.1582	17.6974	28.2616	19.8786	3.96332	11.9595	2.8139	6.82188	3.56269	3.7826	14.1635	8.74385	0	4.27529	8.21299	1.40027	1.17151	4.83899	6.23019	13.4748	4.13165
i1_HQ_LWC_c27784/f24p0/1967	12023.7	11251.2	11835.9	39382	25936	29871.4	28645.6	22343.5	17615.4	24470.8	18165.8	21721.4	51287.4	44279.3	39342.2	34054.6	38508.4	32804	43925	27122	37110.6
i1_HQ_LWC_c16534/f2p0/1622	1.00901	0	1.0146	6.04223	0	0	5.06765	4.04183	5.06116	2.01307	0	2.03324	2.01403	4.06939	1.01756	2.02109	0	1.0057	4.0369	3.02091	6.07129
i1_HQ_LWC_c16535/f2p0/1480	2051	2655	2235	590	1219	1191	2816	4121	2971	269	576	375	2189	2355	1832	445	846	997	2153	2237	2037
i1_HQ_LWC_c27787/f18p0/1716	14923.4	18698.6	18462.6	48583.1	30175.1	25339.2	46065.9	66094.5	60355.4	29032.2	21001	23339.6	16729.8	32305	30649.6	16821.4	11371.5	11442.5	19017.1	23882.4	22684.5
i1_HQ_LWC_c27791/f15p0/1990	217.715	611.43	628.526	333.549	495.964	436.433	257.6	349.447	382.814	416.145	395.412	495.275	577.234	737.616	866.647	537.674	321.675	404.159	1037.02	669.812	728.942
i1_HQ_LWC_c39905/f13p2/1913	0	0	0	0	0	0	0	0	0	95.4597	259.8	80.6483	3.13798e-06	0	13.75	665.346	344.503	259.271	61.9043	0	31.743
i1_HQ_LWC_c27792/f22p0/1946	8296.43	10887.5	9961.42	1119.19	2220.67	2192.33	1221.97	1578.68	1334.64	500.155	762.646	484.533	1552.07	2054.25	2125.34	488.227	1687.99	1976.36	1702.14	1372.79	1562.77
i1_HQ_LWC_c1542/f4p0/1661	482.437	778.131	337.423	28.4429	55.4339	47.082	13.6187	12.7608	31.5499	112.611	52.2753	97.4955	13.2773	32.5482	12.8929	46.8496	12.5934	36.1536	59.0416	43.825	35.8174
i1_HQ_LWC_c1544/f10p0/1915	1579.37	2042.95	1129.97	968.027	2054.56	1020.87	2689.17	3958.38	3516.51	908.736	1474.13	1360.03	989.434	921.532	1012.87	1565.69	1483.48	1028.69	1044.2	875.113	898.662
i1_HQ_LWC_c27805/f23p0/1875	390.283	497.012	239.505	201.282	231.206	445.341	69.6991	60.8902	62.1601	224.215	418.579	238.955	223.78	202.472	192.958	581.808	592.463	383.249	378.751	175.605	234.976
i1_HQ_LWC_c27806/f18p0/1939	1119.47	1269.45	1164.95	1238	2175.29	2059	1330.17	1483.81	1771	288	459	435	335	931	840	373	520	605.305	592.923	736.136	597
i1_HQ_LWC_c27809/f5p2/1934	1325.09	2020.87	1904.16	7322.88	6805.61	5443.15	6257.2	8458.83	7457.79	2468.09	2068.49	2516.47	1703.99	3556.62	3544.23	2459.82	1354.74	1347.02	2102.44	3162.74	2703.25
i1_HQ_LWC_c27811/f8p0/1952	694.152	1011.71	872.31	6211.72	3369.14	3729.41	5930.09	7533.13	5874.4	3257.14	2486.34	3003.33	3990.06	5607.69	5515.45	3148.37	1931.34	1906.62	6005.4	5418.12	5623.74
i1_HQ_LWC_c8276/f2p10/1983	309.336	407.671	409.017	50.8811	35.1935	16.0999	121.945	132.894	117.175	84.1849	139.279	82.355	338.926	330.382	283.417	78.0849	237.811	307.332	217.914	215.279	261.98
i1_HQ_LWC_c8279/f5p6/1554	908	940	1009	1898	2732	3156	1207	1232	1290	1121	1899	1734	1185	1507	1491	1443	1221	1463	1375	1188	1440
i1_HQ_LWC_c8302/f4p0/1750	17.0006	0	6.4074	63.8764	30.5031	52.1686	251.455	122.795	103.172	218.518	133.031	196.629	594.264	586.198	639.396	215.012	341.809	151.465	734.022	469.493	551.431
i1_HQ_LWC_c27822/f9p0/1966	195.437	321.766	294.399	41.8365	346.487	308.23	134.568	495.669	685.053	53.7134	75.262	83.4362	0	99.9934	37.2915	128.472	75.9831	0	107.359	202.754	0
i1_HQ_LWC_c16538/f3p0/1764	738.987	815.037	872.221	1046.42	2650.92	2417.81	1117.26	1265.19	1140.4	477.162	1172.97	840.543	598.056	896.419	805.119	1035.89	1405.64	1882.62	778.313	793.816	797.373
i1_HQ_LWC_c1559/f9p2/1738	0	0	0	165	212	225	99	410	75	675	100	132	51	26	16	368	51	152	11	19	21
i1_HQ_LWC_c1560/f5p0/1857	6	15	17	117	115	133	168	85	87	378	330	563	515	396	306	974	404	803	615	652	740
i1_HQ_LWC_c27826/f4p0/1967	1764.23	2102.11	2503.12	857.481	1424.97	1021.71	852.963	1120.15	1082.79	258.15	359.722	334.566	318.822	643.603	690.168	770.758	721.434	880.784	895.211	856.506	911.66
i1_HQ_LWC_c16544/f2p0/1582	1993	1877.97	2018	415	936	534	388	491.158	524.602	226	382	328	339	493	380	506.712	374	501	333	399	307
i1_HQ_LWC_c16545/f2p0/1748	32.887	15.9445	7.59834	506.988	1051.01	1146.48	16.4356	75.0434	0	784.859	1160.37	637.603	205.62	36.0228	115.321	354.6	809.425	482.885	116.997	111.811	67.8253
i1_HQ_LWC_c27833/f12p0/1840	3215.04	4857.43	3660.09	2322.44	3581.97	3839.27	3746.64	4597.91	3756.96	1510.28	2377.08	1854.7	6622.2	5913.16	5595.87	2449.49	2911.99	2879.32	7926.13	5065.61	6686.41
i1_HQ_LWC_c16546/f4p0/1667	533	770	620	385	622	831	818	660	637	417	557	553	868	868	842	696	722	772	895	608	857
i1_HQ_LWC_c27843/f6p0/1453	1303.5	1281.65	1212.43	7035.44	6128.75	8266.74	5698.97	4948.29	5119.56	4533.72	4268.49	3922.83	3472.54	4160.92	3614.07	4826.73	2907.53	2813	4083.31	3887.21	3992.57
i1_HQ_LWC_c8311/f2p1/1584	28	34.0119	27.7379	576.66	287.858	214.083	8	24	2	222.449	120.916	212.087	6	8.38825	2	67.2523	108.612	86.9932	1	0	0
i1_HQ_LWC_c39969/f15p0/1732	0	0	0	22.9736	762.613	500.666	333.668	476.22	369.961	81.8254	381.571	73.9896	299.858	254.714	396.875	290.297	701.753	814.231	465.134	435.641	646.074
i1_HQ_LWC_c39971/f11p2/1910	52.069	280.381	181.613	0	143.061	29.5197	101.947	94.1268	36.6685	5.25268	49.2422	21.3422	281.267	528.069	174.682	44.9963	1652.02	1666.16	404.388	437.276	226.772
i1_HQ_LWC_c8337/f2p0/1723	476	461	595	3432	4489	4010	315	623	482	1455	2050	1802	110	232	186	1725	1418	1485	89	137	115
i1_HQ_LWC_c2680/f3p0/1901	49.8955	22.7065	50.901	107.371	198.068	48.8322	50.5518	96.8793	98.7416	59.8045	210.729	218.564	102.602	300.809	133.637	147.499	86.5114	364.068	194.703	147.733	128.252
i1_HQ_LWC_c16547/f2p0/1812	91.8271	63.5529	209.311	157.655	120.807	161.666	28.9128	31.749	40.0586	177.94	187.955	296.481	49.6019	0	2.50596	16.6623	1.46157e-05	69.7668	0	0	36.4696
i1_HQ_LWC_c16548/f4p0/1611	1	1	0	89	53	81	451.215	370.32	211.78	107.695	74.3443	87.665	735.825	985.757	674.3	107.539	110.31	134.815	708.558	729.353	802.608
i1_HQ_LWC_c16550/f5p0/1756	0.012573	14.5312	11.2477	0	0	1	1	0	0	1	0	0	7.7856	0	6.59074	0	0	0.575252	10.7541	1.03487	16.7903
i1_HQ_LWC_c2683/f2p13/1521	754.515	761.621	826.506	1554.89	2975.21	2945.1	2115.08	2825.81	2406.44	625.84	1122.55	764.834	1396.15	1777.91	1583.42	729.443	1395.43	1589.22	1453.96	1417.37	1378.71
i1_HQ_LWC_c2685/f3p0/1801	8463.14	10365	8613.38	3569.51	2185.32	2819.65	12268.6	8610.04	9389.69	3750.14	4335.37	3436.18	10266.4	8989.88	9747.28	3787.03	9071.66	5322.33	11605.6	9470.43	11014.8
i1_HQ_LWC_c2692/f4p1/1768	267.627	161.379	251.645	1054.63	1569.23	1911.17	1609.36	2005.61	2094.76	172.61	722.538	441.077	845.541	1060.54	1056.77	357.199	929.723	743.956	616.884	868.678	656.511
i1_HQ_LWC_c1564/f6p6/1708	5	0	0	0	2.99844e-08	0	0	0.0906248	0	1.3924	0	0	0	1.51402	0	0	0	1.48801	1.30841	0	0
i1_HQ_LWC_c2693/f2p0/1661	1618.68	2114.85	1241.75	1920.3	1484.44	1790.4	4269.3	2672.99	2952.81	1342.77	2487.38	2165.43	6496.75	6120.34	4888.84	2511.57	3078.15	2500.07	5140.33	5096.43	5669.65
i1_HQ_LWC_c1568/f5p0/1971	10.739	3.27112	9.39643	41.3043	9.16277	44.3488	0	0	11.3622	1.04717e-07	134.374	23.0355	22.6513	30.3749	22.8005	22.6692	329.198	507.314	46.2469	7.21439	32.2255
i1_HQ_LWC_c40018/f4p0/1958	420.563	286.629	190.339	208.474	606.323	265.149	287.447	444.05	314.96	248.24	465.551	226.231	438.77	382.029	270.697	156.136	686.285	680.872	335.795	384.619	505.153
i1_HQ_LWC_c28053/f4p0/1658	4156.89	5192.85	5299.18	483.534	656.018	603.116	470.804	342.398	385.123	437.206	875.862	1012.84	753.044	720.836	825.496	1462.09	1487.43	1207.17	976.298	688.33	827.21
i1_HQ_LWC_c28058/f2p0/1640	3075	3572	4203	1429	1722	1538	1370	1785	1577	776	685	869	799	1141	1066	1210	685	881	1091	1080	1330
i1_HQ_LWC_c2701/f4p1/1815	1782.71	2322.73	1596.8	812.129	702.988	1204.01	575.565	422.008	446.731	466	1149.2	404.926	902.411	896.894	1173.77	476.087	1645.45	1292.04	980.164	687.738	742.451
i1_HQ_LWC_c1578/f6p0/1483	566.863	505.063	524.642	1849.83	3326.86	2091.81	1440.35	1337.58	741.656	962.467	1479.56	1413.48	1238.66	1323.12	1017.34	5915.88	4703.31	4606.86	2289.09	1692.13	2248.52
i1_HQ_LWC_c16553/f4p0/1893	50.264	70.7465	90.1154	5.1789	2.03476	10.407	23.356	4.22951	6.1053	0	1.03426	5.1262	18.5735	27.7234	13.281	5.14966	14.3408	20.7502	17.8482	30.0094	55.9106
i1_HQ_LWC_c28064/f4p0/2028	23.5359	58.8456	0	90.3731	198.141	95.6584	108.547	317.981	193.621	0	0.497187	104.345	64.1003	237.974	345.445	67.188	205.634	295.511	667.281	312.164	229.39
i1_HQ_LWC_c28065/f4p0/1525	228.358	185.813	343.407	18.6643	52.9452	10.722	150.862	190.732	197.983	34.7785	107.978	91.4757	370.497	459.533	540.09	191.043	302.716	374.89	1063.71	619.861	811.925
i1_HQ_LWC_c8359/f2p0/1687	3391.83	4459.8	4465.3	1423.3	1328.85	1488	1478.43	1367.88	1303.34	1116.5	1146.76	1139	2559.71	2633.48	2528.83	1695	1530.28	1590.97	2950	2131.52	3005.76
i1_HQ_LWC_c2705/f2p3/1485	991.697	894.233	810.599	489.203	780.113	742.022	401.163	442.966	317.067	521.935	604.588	716.055	1210.27	1114.84	1011.26	1008.64	494.52	645.937	1282.93	1248.98	1448.36
i1_HQ_LWC_c16561/f3p0/1968	1.96775	19.7875	9.24829	1719.84	1051.58	1931.26	2524.77	2282.47	2143.9	1823.28	2173.3	2015.13	3952.75	4079.53	3761.39	505.644	1290.51	1105.36	3338.32	3578.97	3747.52
i1_HQ_LWC_c28069/f2p0/1917	59	96.2576	48.3519	469.474	786.576	949.983	310.411	223.225	199.669	288.418	492.48	318.001	558.822	593.558	510.142	344.849	1179.87	1363.6	484.42	415.478	445.935
i1_HQ_LWC_c8371/f2p1/1572	831	975	760	512	571	491	507	486	503	307	387	391	431	609	573	175	262	363	494	467	437
i1_HQ_LWC_c2707/f6p0/1932	1384	2041	1680	6528	4939	7010	787	920	936	3523	4906	4933	1096	1296	1163	2424	3069	3010	941	762	929
i1_HQ_LWC_c1591/f23p0/1811	57.2459	61.8077	50.1448	325.567	294.652	272.795	177.974	45.4457	24.7527	533.679	993.361	865.88	138.721	132.116	97.6845	938.429	946.283	1323.09	283.186	144.931	151.257
i1_HQ_LWC_c16565/f2p0/1737	508.74	568.199	739.876	450.095	1076.93	618.141	283.533	345.921	206.16	1198.99	1652.83	1975.54	1149.16	767.419	986.193	1999.21	612.301	1046.58	1400.23	919.229	1449.91
i1_HQ_LWC_c2709/f3p0/1874	12.8177	0	0	0	27.5287	0	0	0	6.35015	0	0	0	12.6148	0	0	0	94.9966	95.2907	0	50.3461	59.6291
i1_HQ_LWC_c8372/f3p0/1931	13691	13117	14792	10925	4080	4434	11068	9670	10109	14744	6052	5429	15632	13335	17503	6666	14990	5848	13234	11105	13415
i1_HQ_LWC_c16568/f4p0/1826	117.082	126.264	109.156	501	1038.19	946.237	383	351.295	408.018	377	1296.53	736.74	379.085	393.54	440.87	790.69	1422.96	1527.75	410.148	454.589	482.832
i1_HQ_LWC_c2711/f4p0/1947	111.475	208.771	189.289	83.2849	207.083	231.917	14.5739	45.9813	13.5918	73.0349	112.474	70.4753	55.8125	40.6349	129.022	59.9045	612.835	657.181	165.325	75.552	106.222
i1_HQ_LWC_c16570/f2p0/1489	0	0	1	7	0	0	72	38	25	32	50	19	315	161	119	84	98	160	348	176	260
i1_HQ_LWC_c16571/f2p0/1688	18.1807	22.1013	26	13	15.4068	12	455.431	244	290.375	65	46	32	1670.34	1513.41	1397	25	42	36	2963	1429	2047
i1_HQ_LWC_c28079/f2p0/1412	431.989	407.274	401.731	351.99	481.145	434.734	314.812	317.786	337.015	421.576	418.66	430.332	572.724	689.708	577.644	358.627	685.057	831.881	573.381	515.65	560
i1_HQ_LWC_c16572/f2p0/1776	700	805	1102	1449	1671	1826	860	935	835	1155	1293	1373	399	620	521	983	493	379	405	439	520
i1_HQ_LWC_c40033/f2p1/1361	157.82	246.316	170.311	291.037	769.553	663.075	391.043	488.194	464.589	312.84	594.127	275.759	377.609	537.023	441.95	461.597	945.567	1073.52	375.676	401.565	463.99
i1_HQ_LWC_c2716/f3p0/1731	90.1506	52.1277	89.2069	806.389	4710.97	4069.77	985.511	1114.99	658.509	720.403	3635.07	3768.43	914.147	1131.55	1202.04	7651.2	3122.11	4580.64	2019.28	1469.1	2288.19
i1_HQ_LWC_c16574/f2p0/1745	0	0	0	44.8056	25.9262	96.4001	0	15.5344	36.7213	54.5475	0	34.1808	26.9604	4.75828	0	32.1939	86.1018	37.6108	121.174	0	89.2357
i1_HQ_LWC_c40035/f4p0/1391	16.7399	16.5742	15.8497	153.682	268.117	335.685	64.0988	93.3956	28.1106	708.879	1489.4	1338.3	105.069	127.761	164.953	1263.28	2071.91	2245.82	244.012	94.5042	172.191
i1_HQ_LWC_c8398/f4p8/1729	108.795	148.755	97.3196	4.57535	51.8297	29.2513	56.2729	29.3831	22.6064	35.0516	80.0325	45.2539	252.317	205.602	151.611	66.1952	56.8476	52.0061	355.64	170.432	193.172
i1_HQ_LWC_c28100/f2p3/1305	247	354	318	2212	2004	2340	3560	3148	3099	2440	2618	3010	5595	5596	5409	3290	2204	2294	5788	4903	6137
i1_HQ_LWC_c1601/f7p0/1729	1680.66	2158.63	2323.6	2045.94	806.446	756.517	3240.4	3930.3	4320.6	1657.58	907.865	1107.64	3367.56	3742.71	4033.24	1049.93	1226.88	1024.87	3764.66	3297.08	3610.3
i1_HQ_LWC_c8407/f5p2/1786	5807	7496	6106	2396	3361	2061	3517	3611	4113	2634	3214	3409	2136	3210	3045	2580	2146	2918	2073	2399	2152
i1_HQ_LWC_c28111/f2p0/1389	183	209	196	165	229	213	14	25	21	115	280	159	37	36	48	238	369	374	50	24	55
i1_HQ_LWC_c8408/f3p3/1941	237	212	297	285	421	308	132	182	138	78	128	231	41	78	80	132	114	140	24	72	24
i1_HQ_LWC_c40038/f7p1/1947	1801.89	1826.1	1613.89	579.775	780.636	671.929	85.6973	257.544	62.038	2411.56	2114.26	1609.57	263.761	257.115	145.689	3384.17	5366.43	4444.41	370.262	162.13	342.17
i1_HQ_LWC_c16578/f4p0/1823	539.398	672.503	510.166	895.798	1331.93	1295.52	539.454	646.142	623.047	804.666	995.236	763.532	863.438	967.391	970.375	759.319	1138.49	1299.48	867.991	708.281	843.077
i1_HQ_LWC_c16580/f3p0/1858	539	685	545	452	146	342	249	134	124	449	301	198	334	236	309	145	814	306	178	243	254
i1_HQ_LWC_c8411/f2p0/1707	23.0814	81.5694	10.9	57.774	272.307	186.971	479.304	333.765	126.118	511.711	315.498	254.409	0	311.606	258.035	78.8249	131.675	120.962	160.806	111.053	427.13
i1_HQ_LWC_c40041/f2p0/1353	386.062	159.202	263.489	1316.85	1413.27	2311.91	656.98	461.248	382.117	890.579	489.169	932.105	982.836	899.9	688.254	438.841	325.362	558.26	561.965	526.019	726.103
i1_HQ_LWC_c8412/f2p0/1725	81.1389	56.5053	101.325	142.141	171.392	147.887	47.0661	62.2865	71.7286	320.078	412.608	307.057	102.722	178.908	289.254	335.759	551.882	663.828	295.488	128.964	236.196
i1_HQ_LWC_c16583/f5p0/1671	54.9056	58.5576	74.8624	0	13.7964	12.2021	0	0	0	16.4008	0	0	0	0	0	0	13.222	22.6911	0	0	0
i1_HQ_LWC_c28117/f2p0/1350	23910.6	20995.4	18756	1654.61	1361.94	1407.87	3048.2	3107.57	2792.28	2093.65	3225.22	3691.78	5660.66	3114.68	2485.46	5862.37	1892.35	2067.91	5140.98	2936.93	6036.08
i1_HQ_LWC_c28120/f5p0/1425	105.927	0	95.3864	1308.27	1010.59	477.474	1222.04	1789.69	707.645	1206.78	622.573	1164.78	443.863	628.401	494.854	633.163	423.778	356.056	297.6	813.032	324.933
i1_HQ_LWC_c8445/f2p0/1724	450.635	496.981	1141.22	522.923	282.475	142.502	534.438	391.827	741.479	76.1628	436.306	404.734	768.091	421.004	857.442	262.519	167.299	229.666	236.394	593.779	781.882
i1_HQ_LWC_c16586/f3p0/1779	4100	4723	4442.99	10852	11055	11241	9667	10990	10110	6259	7175	7360	5951	7856	7513	7101	3911	4225	6759	6472	7051
i1_HQ_LWC_c1612/f7p0/1748	9015.9	9581	9813	1924	1193	1257	4654	2418	2834	2642	2517	2392	4138	3604	4827	4462	9559	4604	5736	4876	6061
i1_HQ_LWC_c28127/f15p4/1291	0	0	0	40	6	1	646	904	647	0	8	48	2089	4669	3629	2	7	6	4222	2640	4399
i1_HQ_LWC_c16590/f2p5/1851	0	2	1	0	0	0	0	0	0	4	0	0	1	0	0	0	0	0	0	0	0
i1_HQ_LWC_c2717/f3p0/1962	98.3195	49.2629	50.0555	0	9.26836	63.0383	61.8092	19.7235	52.0527	61.7697	59.0829	110.529	185.311	214.026	264.108	56.5681	207.124	187.416	198.827	59.6954	222.814
i1_HQ_LWC_c16591/f3p0/1832	384.835	364.361	322.1	599.817	185.159	275.967	307.088	92.9573	95.9132	517.758	485.901	452.474	559.437	463.259	327.621	421.011	552.041	982.554	887.684	447.92	519.102
i1_HQ_LWC_c2719/f2p1/1847	412.901	496.58	405.071	186.407	390.94	306.985	80.8205	230.998	186.605	75.6344	110.683	165.743	138.808	169.234	93.535	173.765	196.739	167.869	102.996	103.93	68.779
i1_HQ_LWC_c28134/f6p0/1371	1826.72	1958.03	1950.09	2473.17	5806.65	6638.12	2599.89	3199.99	2712.73	1833.12	4934.43	3505.33	2606.27	2979.81	3127.09	7420.14	5729.07	6856.77	2049.14	2082.3	2350.29
i1_HQ_LWC_c2721/f2p0/1939	2.19223	0	0	26.0155	0	0	0	0	0	5.85804	0	0	0.435392	0	32.2988	0.0820242	5.42958	10.2497	0	0	0
i1_HQ_LWC_c28139/f4p0/1274	4712	6291	5971	1525	1578	1761	2356	1886	1511	1739	1779	2065	3861	4194	3727	2862	3572	2890	5526	4296	5132
i1_HQ_LWC_c1621/f8p4/1911	78.215	263.023	83.3299	0	9.27344	3.14172	56.9762	18.7916	0.000427626	0	114.879	2.83632	79.4421	35.6585	0	106.323	286.919	89.525	120.65	17.6371	85.5261
i1_HQ_LWC_c28146/f3p0/1282	29.2401	55.0238	31.1038	241.195	202.068	321.634	2503.3	2016.72	1537.57	1032.2	1067.1	488.213	2196.12	1951.75	1960.42	822.039	1442.27	781.998	3731.6	2539.82	2887.69
i1_HQ_LWC_c16597/f2p3/1908	6655.59	7072.39	10869.5	0	0	0	75.9571	154.209	112.389	0	0	36.101	41.4768	210.707	257.396	44.7132	0	1.99784e-05	190.121	311.605	73.0301
i1_HQ_LWC_c40051/f2p0/1377	926.591	922.035	903.943	3371.37	5405.19	5431.11	3153.35	3429.55	3604.47	2770.93	2999.18	3049.37	1979.9	2193.68	1941.94	3615.55	2018.62	2541.63	1722.94	1921.02	1924.3
i1_HQ_LWC_c16598/f3p0/1835	0	0	0	181.617	55.1633	194.68	7	15.7023	0	0	36.4132	104.958	6	8	5	179.868	165.382	206.461	0	2	4
i1_HQ_LWC_c16599/f2p0/1948	34.2241	11.9565	31.6098	22.893	15.1334	12.1483	8.21124	0	3.25076	65.3938	30.6586	97.694	2.40562	9.38032	6.91379	56.3116	45.1981	23.1258	9.65196	13.9472	45.1803
i1_HQ_LWC_c8478/f2p0/1875	14.8674	32.6151	22.155	53.2515	138.613	42.7535	167.982	141.839	147.033	141.347	110.259	91.8363	186.896	200.509	194.965	72.5148	122.528	133.621	205.875	160.186	277.753
i1_HQ_LWC_c2724/f3p2/1880	61.4315	7.62791e-07	108.506	989.453	929.963	1114.45	934.705	1153.63	939.889	546.047	641.371	626.167	549.963	617.615	664.701	306.903	798.641	568.475	325.911	431.952	200.57
i1_HQ_LWC_c1635/f4p0/1683	1738	2297	2252	2363	2277	2443	6159	5329	4728	2952	4137	3593	7711	7888	7033	3537	4153	3698	9224	7590	8258
i1_HQ_LWC_c40061/f18p2/1235	5125.46	7043.47	6341.66	566.789	1031.37	754.535	822.209	1234.08	945.975	829.923	516.302	533.979	1256.32	1619.36	1168.21	3927.73	1835.02	2220.75	2953.89	1856.32	2002.76
i1_HQ_LWC_c2725/f4p0/1638	49.1168	27.1777	5.84814e-07	51.296	371.181	616.224	7.30238	52.1114	24.9132	332.153	1909.84	476.818	17.3785	24.9969	53.4893	547.443	1459.01	1199.83	128.203	72.1282	14.3714
i1_HQ_LWC_c2728/f5p70/1717	864.845	1083.05	1093.73	1109.73	1284.49	1650.9	2328.7	1611.19	1403.99	1636.05	2014.55	1959.34	4267.14	4237.51	4433.02	3090.01	2429.42	2203.28	4060.61	3444.34	5560.75
i1_HQ_LWC_c8488/f2p1/2017	294.457	309.348	405.249	210.959	259.798	276.723	264.775	257.946	277.869	194	220.864	190.786	687.987	627.077	554.303	195.239	797.686	762.738	556.583	514.227	679.71
i1_HQ_LWC_c16604/f4p0/1974	134.294	290.73	332.234	307.722	662.651	761.061	302.555	311.902	314.009	127.785	218.063	281.855	98.8707	226.727	302.407	142.505	130.027	114.908	61.3044	105.382	91.6344
i1_HQ_LWC_c8499/f2p0/1767	543.784	511.537	352.057	150.837	457.507	269.72	154.586	158.377	119.711	354.827	395.429	336.424	488.672	339.632	366.816	825.272	338.985	736.081	769.323	522.896	719.104
i1_HQ_LWC_c2730/f3p2/1669	99.9379	81.0821	104.842	396.432	584.152	911.118	646.669	456.685	433.11	757.233	1230.51	1030.3	1117.02	1261.02	878.039	1961.73	1230.38	1430.8	1188.36	849.103	922.514
i1_HQ_LWC_c40065/f13p0/2002	0	0	0	27.8993	45.8597	6.5779e-08	8.29395	0	16.5372	15.7462	13.4126	8.60812	521.271	274.728	497.196	320.787	997.482	1625.77	870.324	394.298	765.741
i1_HQ_LWC_c16610/f3p0/1814	1.15513e-05	45.3538	27.0183	29.5961	50.93	7.76027e-06	0	59.3929	0	0	33.3381	30.7123	0	0	0	31.9119	217.839	166.676	9.23227	0	0
i1_HQ_LWC_c16612/f2p0/2004	1616.59	1571.34	1392.15	355.217	465.727	373.571	373.611	407.002	411.395	378.382	485.809	444.748	423.866	494.074	350.866	686.563	288.669	323.688	481.792	417.815	488.814
i1_HQ_LWC_c8506/f2p5/1794	0	3.28083	0	0	5.86584	3.2838	0	2.57831	4.51414	3.2601	0	0	2.78052	0	5.22133	0	9.77908	25.8609	0	0	8.72644
i1_HQ_LWC_c40070/f12p0/1318	6521.41	5329.19	7773.9	6056.23	8085.22	5175.05	21901.2	14846.7	14039.7	7219.61	4457.38	5079.52	12202.3	14154.3	16009.8	6881.9	5287.14	5374.1	31685.4	41692.4	40713.2
i1_HQ_LWC_c40074/f10p0/1143	1505.52	1181.01	1290.97	5862.43	3361.31	5159.57	26515.3	16463.9	12605.1	12435.7	6865.04	8481.2	31726.9	28616.9	25283.4	7576.2	6921.02	5196.65	25773.3	24849.2	31010.4
i1_HQ_LWC_c2735/f7p0/1874	215.067	256.378	175.336	1430.59	2767.98	3724.81	956.668	936.471	1094.02	713.485	1218.09	1006.81	476.173	701.007	706.884	788.763	691.091	741.309	512.654	564	563.415
i1_HQ_LWC_c28153/f2p0/1815	0	0	0	0	0	0	0	0	0	0	0	0	0	0	0	1	0	0	0	0	0
i1_HQ_LWC_c16615/f2p0/1543	21	54	50	1890	1477.93	1835	12	75	6	899	929	703	10	27	32	782	1289	971	15	20	14
i1_HQ_LWC_c16618/f2p0/1809	4094.01	4276.48	4954.04	6480.47	3675.77	4696.21	14942.6	13726.3	15296.2	4586.46	5439.39	5945.07	18536	23580	12431	5266.61	8382.88	5724.16	27691.8	24178.2	19503.7
i1_HQ_LWC_c40083/f6p0/1170	195.334	123.356	159.773	433.867	2545.54	1503.51	1	158.922	2	979.345	2868.84	1141.32	13	18.8451	3	3258.23	41009.5	42900.8	16	10	24
i1_HQ_LWC_c40085/f6p0/1272	0	3	4	60.4547	65.9743	58.9742	12	122.838	19	53.077	55.922	65.0666	103.079	98.043	29.7078	75	35	52.1896	67.4993	31.2882	129.739
i1_HQ_LWC_c40086/f5p0/1140	4394.65	6401.83	4152.98	6265.62	7372.23	7946.68	5264.86	5370.92	4330.22	3690.84	5103.32	5091.38	4955.68	8377.51	5642.76	5567.15	3438.4	3648.4	5654.78	5486.65	6305.52
i1_HQ_LWC_c16625/f3p0/1744	8.15972	18.6878	0	55.9983	82.9116	81.3201	8.9016e-07	22.9685	13.0557	11.3152	104.05	31.697	108.714	122.949	62.8675	11.6126	311.856	410.219	61.7321	98.772	44.913
i1_HQ_LWC_c1652/f7p0/1822	254.142	294.259	341.945	644.163	1045.8	718.254	434	507.192	547.938	306.373	556.677	467.864	286.649	480.031	432.363	343.879	323	350.091	396.397	341.812	320.15
i1_HQ_LWC_c2739/f4p0/1918	7.73748	7.08256	5.12664	0	4.90144	0	0	0	0	5.66839	136.787	67.5406	0	46.9002	19.8268	6.10671	161.908	255.749	48.0646	0	3.07808
i1_HQ_LWC_c2741/f2p6/1495	1099.09	1789.8	1067.09	288.423	731.272	863.062	238.154	281.416	282.966	113.926	360.427	170.648	445.005	398.82	487.173	288.851	460.492	580.555	290.979	383.257	477.851
i1_HQ_LWC_c40088/f5p9/1113	188	252	182	3834	4074.98	4332.96	14072.8	8486.95	9948.93	11824.8	6788.96	9785.96	41387.5	48016.5	33489.8	22594.8	11925.9	13720.9	47620.4	30668.7	49007.8
i1_HQ_LWC_c16627/f2p0/1949	150.268	140.173	166.611	147.674	307.211	373.286	426.426	469.313	501.78	74.3376	135.472	47.154	336.8	360.164	409.731	63.1789	121.852	158.841	399.243	537.149	383.45
i1_HQ_LWC_c28260/f3p0/1966	103.338	51.3534	56.3194	2376.46	3254.72	2516.81	1637.55	1156.26	1375.59	1360.81	2437.6	1343.4	2600.48	3114.23	2033.56	992.891	1551.52	1918.35	2895.26	2408.81	3033.14
i1_HQ_LWC_c28271/f15p0/1733	121.974	90.4643	83.1745	449.355	723.317	421.487	31.7651	111.528	25.7428	884.267	2142.56	828.902	92.1767	145.732	139.168	1046.64	3023.59	3479.52	132.28	85.8711	118.334
i1_HQ_LWC_c8531/f2p0/2019	21625.2	28970.3	27620.9	593.283	1324.3	1207	1207.71	1208.98	922.066	1389.82	3210.56	2441.73	3065.66	3212.95	3518.8	4018.96	3288.69	4029.06	4420.76	2850.29	3735.7
i1_HQ_LWC_c16629/f2p0/1819	6.64994	0	4.22509	3.16145	5.34877	1.12133	0	6.13245	0	0	0	0	45.6329	0	28.7128	34.8143	3.09093	0	65.6906	0	60.1426
i1_HQ_LWC_c8532/f5p2/1767	3	4.06814	6.08119	222.064	268.192	389.11	101.979	68.6498	70	587.836	1291.8	617.721	182.859	199.48	150.92	545.066	613.11	460.328	123.88	105.079	80.2829
i1_HQ_LWC_c40089/f3p0/1274	12	20	15	6264	4481	5806	4869	4536	6323	1854	2891	3786	1350	3058	2404	2327	2293	2889	1715	2373	2436
i1_HQ_LWC_c40090/f4p0/1364	4	15	10	2017	1686	1501	26	150	37	3731	2197	2181	65	93	53	3392	4898	4026	76	78	59
i1_HQ_LWC_c40091/f2p0/1288	30.8693	100.164	42.8298	397.483	490.289	388.614	46.2005	19.101	49.947	250.03	628.588	264.277	400.928	162.075	212.356	409.267	503.251	418.959	176.527	202.42	259.709
i1_HQ_LWC_c8550/f2p0/1558	26	35	38	29	30	22	9	17	16	12	32	23	10	8	6	14	69	302	19	21	9
i1_HQ_LWC_c40096/f2p0/1201	60672	55437.3	53076.2	29234	9787.32	13202.9	3937.53	2821.25	2451.01	50639.6	23161.5	23886	7335.03	5794.82	7087.43	30009.5	21593.2	12577.4	3279.36	3532.03	3914
i1_HQ_LWC_c40098/f2p0/1377	2	3	5	2491.51	3843.81	2152.88	38.8515	825.709	50.3521	3239.2	4099.71	4091.56	1363.71	863.089	958.852	9233.12	11268.4	8408.15	2164.49	980.912	1808.64
i1_HQ_LWC_c8561/f2p0/1822	13.17	40.6699	62.4699	310.134	277.478	225.775	769.181	559.008	252.182	545.743	713.487	596.003	1226.54	958.488	597.675	601.909	586.114	722.191	674.287	742.274	757.721
i1_HQ_LWC_c40101/f12p0/1882	846.07	1136.48	1191.49	1132.6	2771.26	2523.76	2112.25	3173.57	2483.08	794.08	1712.17	1624.35	944.057	1641.19	1612.46	2897.27	1904.98	1822.45	901.203	1378.28	1122.78
i1_HQ_LWC_c40103/f59p0/1782	32.3073	59.7478	22.9668	0	0	0	359.784	979.704	774.816	0	182.049	0	0	257.752	166.458	0	340.524	8.80724	121.957	278.892	0
i1_HQ_LWC_c8586/f2p0/1905	0	10.2523	14.669	43.478	37.233	55.1688	203.609	138.94	124.282	104.613	77.4667	109.554	425.466	287.485	266.669	118.291	242.875	151.349	539.316	208.695	437.312
i1_HQ_LWC_c8596/f2p1/1889	525	519	506	703	553	583	702	783	655	904	684	723	996	1128	950	722	617	769	1255	1063	1022
i1_HQ_LWC_c40108/f13p0/1522	0	2	0	1	1.77128	1.77	0	0	0	0	1	7	1.26135	7	2	2.64815	7.65915	2.35197	5.32037	10	3.7542
i1_HQ_LWC_c40109/f2p0/1459	640.103	828.913	942.876	404.978	268.203	352.292	0	51	1.1116	703.292	566.46	682.588	125	132	117	958.954	1368.21	1385.07	268	62.8084	61
i1_HQ_LWC_c1657/f3p7/1984	964.311	1184.51	1198.98	974.13	1128.95	1508.47	843.076	867.158	965.427	586.473	886.07	610.446	930.484	1023.94	1112.01	712.857	1246.61	1193.79	836	732.939	889.48
i1_HQ_LWC_c1658/f4p1/1788	151.585	158.247	47.5955	236.267	858.103	846.51	430.918	644.482	698.436	100.067	303.202	179.226	295.509	357.494	298.969	132.464	327.885	262.08	267.464	182.345	312.664
i1_HQ_LWC_c1659/f5p2/1883	365.024	487.277	545.727	211.696	281.228	201.016	113.066	159.06	127.203	142.413	301.407	192.176	211.017	279.652	252.95	203.868	298.689	267.708	295.614	144.156	228.299
i1_HQ_LWC_c1661/f4p3/1969	165.647	239.862	152.027	514.235	1130.42	1146.92	326.216	349.553	316.718	139.671	340.386	227.805	156.827	240.931	165.643	203.552	251.646	330.719	166.799	192.149	173.112
i1_HQ_LWC_c2750/f4p0/1765	1849.63	2182.95	2008.99	1037.44	1895.77	1631.19	934.616	964.448	1142.13	344.32	524.972	612.322	195.071	478.802	387	689.939	1057.92	1128.21	667.491	724.915	739.985
i1_HQ_LWC_c8620/f3p0/1979	97.4677	190.634	163.721	202.938	1079.05	1131.09	433.45	548.179	554.256	306.82	884.527	508.02	2289.64	1918.99	2009.82	528.047	1211.46	1581.08	1566.22	975.139	1233.09
i1_HQ_LWC_c2752/f2p0/1837	3	3.94145	3.1963	518.626	764.212	719.561	67.5709	53.1048	29.1642	391.767	685.102	486.526	217.594	237.271	167.778	380.742	1085.01	1178.75	122.179	117.534	148.565
i1_HQ_LWC_c1664/f6p0/1970	0	5.45961	7.64839	57.6451	3.76937	24.6102	107.267	60.2147	69.4114	105.511	28.2877	44.1128	64.1732	87.138	85.6603	66.2815	289.809	449.533	8.26928	42.8007	55.1104
i1_HQ_LWC_c16630/f3p0/1904	0	2.00777	11.0114	0	0	4.11715	0	7	3	0	2.05359	5	0	0	0	2.01654	0	12.2139	0	0	0
i1_HQ_LWC_c40125/f57p0/1993	397.727	615.048	450.917	683.557	1018.96	1107.69	340.754	557.831	373.85	682.076	1281.08	737.31	250.516	582.54	539.637	1039.21	1139.43	1331.53	578.728	453.002	663.128
i1_HQ_LWC_c1666/f10p0/1652	95.1695	130.919	158.83	1094.06	1795.14	1437.2	709.108	837.982	937.883	632.458	1761.38	1168.78	451.627	732.865	719.072	924.817	1812.58	2239.46	768.216	772.808	635.111
i1_HQ_LWC_c16631/f2p1/1840	40.8696	127.229	71.1391	144.128	110.583	156.905	84.8822	163.212	152.342	90.9901	257.024	139.863	152.441	127.839	142.767	169.979	185.537	127.601	129.434	125.696	148.632
i1_HQ_LWC_c40126/f11p6/1889	146.715	208.23	236.225	4457.12	4500.88	4622.1	303.161	414.389	98.4957	4783.84	6215.3	5776.05	343.812	144.652	318.01	9281.77	16506.2	15282.1	526.162	633.907	668.972
i1_HQ_LWC_c16637/f2p0/1629	0	0	0	0	0	0	0	0	0	0	0	0	0	0	0	0	0	0	0	0	0
i1_HQ_LWC_c16640/f3p0/1769	0	18.398	14.5809	0	0	154.417	0	0	0	0	34.0272	0	0	0	0.0136859	0	0	18.0596	37.8084	8.86374	0.0520669
i1_HQ_LWC_c1675/f4p1/1966	6.8956	5.90103	7.79952	8.59688	2.25399	2.65547	41.4943	38.2431	15.6844	199.371	158.788	75.703	94.1176	75.6461	56.3837	210.751	217.723	186.196	73.3874	91.2859	94.7231
i1_HQ_LWC_c2759/f4p0/1734	42.6216	75.7812	59.7228	56.0188	172.101	82.2286	39.2919	58.8757	17.0882	16.7004	150.299	95.8479	143.386	218.066	144.814	356.741	444.143	521.078	499.581	303.191	418.597
i1_HQ_LWC_c1676/f8p0/1797	682.821	807.569	812.141	1432.5	2948.22	3233.25	1323.6	1372.52	1450.38	719.047	1619.08	1017.79	1196.54	1467.68	1350.03	830.61	1478	1849.2	1037.14	899.559	968.617
i1_HQ_LWC_c16646/f2p0/1846	23.1326	26.1452	11.3261	53.7485	89.9658	97.2465	111.018	79.6357	118.967	54.3681	84.5198	100.164	200.441	170.27	147.873	68.4852	84.382	86.1147	182.194	175.515	142.247
i1_HQ_LWC_c2760/f6p6/1928	1341	2279	1960	597	980	947	226	299	278	409	478	542	493	466	389	634	301	425	364	348	398
i1_HQ_LWC_c16647/f3p0/1970	113.296	356.056	230.359	329.869	655.23	991.459	1158.23	1023.24	853.219	200.825	241.319	238.664	1320.36	1831.78	1873.76	287.17	1307.02	701.938	1161.59	897.565	1673.95
i1_HQ_LWC_c2764/f2p4/1491	22.5982	45.7555	139.542	0	0	9.97662e-05	9.40764	40.8503	0	0	0	0	20.9157	0	0	0	16.9168	0	28.2734	30.6998	0
i1_HQ_LWC_c2766/f2p0/1946	27	30	46	716	719	1010	549	486	644	577	736	747	329	452	419	614	417	416	207	344	407
i1_HQ_LWC_c2767/f3p2/1899	1343.36	1491.03	1357.68	872.593	1548.79	1634.86	1506.78	1257.15	1509.52	431.231	434.739	266.95	597.742	1132.16	1234.3	213.447	397.529	480.448	549.033	707.061	764.022
i1_HQ_LWC_c2771/f4p0/1867	796.917	973.911	960.225	349	776.329	587.595	192	211	174	393.548	704.332	553.768	434.167	511	433.566	1195.02	985.583	1248.01	601	370	755.523
i1_HQ_LWC_c8643/f6p0/1978	163.969	185.805	222.861	133.545	669.891	446.431	159.944	223.088	239.188	9.9589	141.054	98.4226	295.787	346.514	184.918	88.0485	228.117	411.522	224.886	207.014	333.243
i1_HQ_LWC_c8652/f3p0/1565	10196.9	13414	8517.35	625.951	144.091	413.888	2614.4	1710.62	2029.04	818.3	798.784	541.562	6585.82	6379.64	6351.82	495.184	2445.88	1280.48	5276.58	5394.35	5822.37
i1_HQ_LWC_c2773/f5p6/1682	49	49	53	6	14	8	80	66	19	2	3	19	416	336	213	36	31	76	441	260	527
i1_HQ_LWC_c1687/f5p0/2014	479	599	381	1287	1715	1671	1745	2299	2275	870	1040	627	1945	2401	2320	678	1692	1276	2164	2417	2576
i1_HQ_LWC_c8665/f2p0/1875	14.9945	35.8847	71.6743	20.2397	13.061	44.3337	2.05711	0	0	5.87173	0	0	36.6885	11.7287	34.7501	1.71361	33.5378	53.5127	20.1869	42.3004	23.7217
i1_HQ_LWC_c1688/f4p4/1822	3631.54	5810.15	5456.92	93.7361	65.8653	95.5071	177.59	199.237	228.329	223.313	169.42	286.922	79.5802	146.896	235.883	342.71	378.933	417.78	192.134	168.899	133.807
i1_HQ_LWC_c2775/f6p0/1867	2118.12	2143.05	1948.99	622.066	1045.53	1219.72	661.749	869.451	818.292	937.366	1230.35	702.302	1523.41	1337.52	1252.65	1514.37	886.032	901.49	1164.53	825.896	1206.81
i1_HQ_LWC_c40161/f21p2/1872	124.786	79.6743	60.3469	18.9492	24.3442	115.093	40.8384	44.8185	5.46371	74.1682	168.077	55.7334	33.8106	2.92111	48.788	85.4444	160.87	35.2748	24.555	11.1603	44.9311
i1_HQ_LWC_c8688/f3p0/2021	198.999	259.245	274.382	57.2462	96.2998	11.1426	26.5762	25.8357	16.6956	13.6492	29.9724	0	80.7287	86.4147	72.8139	42.0487	126.806	131.545	65.8263	39.8554	116.316
i1_HQ_LWC_c2776/f2p0/1795	68.542	86.0507	96.126	45.0454	27.2049	143.083	39.1954	13.2409	39.1319	0	0	11.7625	311.588	179.941	18.2553	202.574	25.2363	35.7064	502.782	61.5293	3.31043
i1_HQ_LWC_c2778/f2p0/1997	160.779	187.611	209.964	224.376	409.408	450.82	133.831	172.828	153.411	89.636	215.199	117.205	177.732	276.553	266.328	166.057	734.191	782.624	247.61	146.109	347.236
i1_HQ_LWC_c1695/f9p0/1986	154.428	77.2548	112.754	400.387	646.441	793.103	670.981	561.621	679.425	114.268	480.825	276.815	263.895	427.753	460.06	177.819	242.148	326.445	186.82	214.249	249.216
i1_HQ_LWC_c8701/f3p0/1994	39.5284	48	33.3931	239.579	202.605	245.072	21	61.6061	33	429.152	353.838	321.464	146.783	75.1572	96.5979	345.892	644.934	601.684	149.752	138.788	97.9503
i1_HQ_LWC_c1696/f4p0/1489	355.541	493.593	505.721	1403.64	2867.59	3353.9	426.198	446.042	471.438	784.58	1780.9	1295.03	369.174	447.773	421.708	559.06	860.152	936.598	251.465	218.887	246.448
i1_HQ_LWC_c2783/f5p0/1890	105.537	79.6548	86.0864	1954.62	2145.37	2379.37	413.101	324.484	185.385	823.024	1478.95	931.462	434.871	309.753	362.741	2021.33	2767.91	2498.6	381.656	318.72	520.382
i1_HQ_LWC_c1697/f12p4/1905	2579.11	3207.91	2959.99	385.724	624.37	737.676	648.202	641.156	608.837	245.78	540.344	376.12	884.651	1133	1025.16	693.709	1189.28	886.269	1340.29	1048.82	1365.9
i1_HQ_LWC_c2786/f6p0/1841	279.461	354.891	247.701	1069.45	1521.68	1465.38	1608.42	1478.48	1269.06	699.625	1210.6	728.309	2274.25	2953.62	2678.72	646.941	1764.1	1633.12	2084.47	1640.03	1858.26
i1_HQ_LWC_c40176/f78p0/1957	73.9447	166.282	120.25	335.384	901.441	926.067	422.883	361.902	219.485	1932.89	5050.91	2149.91	1298.04	1351.61	1244.06	6208.48	12780.3	9788.96	2753.19	1585.24	2135.76
i1_HQ_LWC_c1698/f6p0/1914	1084.37	1604.56	1287.18	952.888	1287.9	1645.83	2210.88	1578.3	1626.68	1096.17	1324.92	1211.13	3910.87	3636.52	3212.08	1269.46	873.011	1280.15	2647.95	2575.36	4220.34
i1_HQ_LWC_c2787/f4p0/1871	463.341	1459.58	1342.05	313.401	894.888	525.386	814.233	808.802	678.509	186.924	281.754	167.039	1780.18	2048.52	1636.53	192.442	624.796	556.184	3065.89	2165.59	3045.11
i1_HQ_LWC_c8714/f2p0/1930	690	805	952	485	969	847	298	337	343	204	331	233	121	209	262	204	205	271	159	168	131
i1_HQ_LWC_c1701/f3p0/1956	168.894	205.975	146.167	594.177	879.997	1193.29	318.416	390.897	349.983	238.594	545.909	418.802	568.635	512.639	529.151	307.531	150.63	362.571	330.149	286.909	278.176
i1_HQ_LWC_c2789/f4p2/1645	521.986	1156.74	704.04	8797.79	5443.9	6100.55	12216.4	13599.1	14747.4	4934.91	4505.66	3881.14	15273.4	14633.8	16581.7	3782.66	2900.97	2767.65	9522.88	13540	17596.3
i1_HQ_LWC_c1702/f6p0/1726	2175.62	2599.44	2291.72	8352.49	7530.34	8378.61	6602.7	10320.8	9480.09	6301.68	8063.88	7757.2	3587.58	5597.68	4773.03	7120.19	4800.23	4551.22	3476.01	4537.08	4375.08
i1_HQ_LWC_c8728/f2p0/1924	1103.88	917.421	994.868	148.637	341.931	194.11	402.963	763.418	480.393	105.933	113.715	176.039	745.346	716.73	638.001	415.38	614.419	821.482	903.768	615.227	952.479
i1_HQ_LWC_c2790/f6p4/1634	263.291	606.644	416.516	292.3	29.0575	80.3283	378.555	135.11	166.656	89.7597	32.5728	72	273.709	186.627	126.67	134.116	538.535	79.2744	414.042	262.055	420.604
i1_HQ_LWC_c1703/f10p3/1660	685.292	1143.46	884.013	438.409	372.547	390.165	737.427	627.512	543.72	576.789	568.797	463.738	1000.77	1086.45	1100.6	600.952	1347.37	1270.18	1015.94	829.546	1464.01
i1_HQ_LWC_c2792/f4p0/1563	1560	2048	1895	5299	6670	5404	3681	3576	3131	4906	4067	5245	5382	6728	6609	3766	3314	3707	5316	5415	5561
i1_HQ_LWC_c16665/f2p0/1752	2.12551	2.05681	1.01628	0	0	0	0	0	0	0	0	0	6.95797	0	1	0	1	0	5.89458	0	0
i1_HQ_LWC_c16666/f3p0/1545	40.5197	63.0706	40.9317	262.158	536.738	583.592	404.341	499.062	491.089	298.985	770.143	466.077	380.996	381.074	424.333	525.419	870.488	827.978	350.917	440.826	410.254
i1_HQ_LWC_c16667/f2p0/1758	139.971	269.978	169.653	87.2	228.165	351.33	129.639	189.572	165.575	46	188.371	108.665	280.601	261.051	206.784	86.3089	101.063	125.647	91.5288	128.383	147.293
i1_HQ_LWC_c16669/f2p1/1504	105.105	94.2036	122.017	638.648	1300.8	1206.4	410.804	433.236	482.271	175.5	454.657	290.852	156.874	333.622	308.863	417.766	398.433	570.293	203.779	202.34	180.622
i1_HQ_LWC_c8765/f7p0/1699	1413.95	1710.44	1329.78	1266.48	3868.75	1833.96	962.558	1601.24	1237.95	609.684	2485.44	1115.03	362.391	826.61	698.035	1001.05	1360.67	1431.57	614.149	648.12	735.182
i1_HQ_LWC_c40202/f3p0/1726	0	17.9422	7.60985	1520.84	3203.7	2288.59	39.4613	159.788	27.9802	17072.2	29065.6	22330.4	424.19	367.564	349.506	24638.5	18271.5	18339.4	357.204	322.963	349.019
i1_HQ_LWC_c8769/f2p3/1833	9.36004	65.4115	29.5933	123.78	168.089	274.383	3	20	0	201.83	323.194	368.388	1	11	6	207.257	466.983	624.348	20.2211	11.2419	62.9435
i1_HQ_LWC_c8775/f4p0/1805	1969.95	2009.81	2413.55	120.663	444.739	305.509	51	54	46	78.6044	175.864	315.483	35.4193	60.9275	26.2913	1023.4	487.616	1086.76	24.3579	81.3153	115.433
i1_HQ_LWC_c8778/f2p3/1581	155.568	333.208	276.425	1217.37	1499.66	1667.38	1329.91	1156.89	1189.97	1234.89	1726.45	1579.79	1531.14	1987.71	1216	1207.05	849.204	937.25	1218.37	1231.55	1133.6
i1_HQ_LWC_c16676/f7p0/1978	182.876	169.811	82.1739	648.755	431.845	346.108	1301.47	1973.95	2192.34	438.57	629.417	293.433	459.766	956.817	835.815	508.527	413.107	292.801	541.152	577.728	612.346
i1_HQ_LWC_c40208/f14p0/1810	2807	3494	2937	2878	3785	3586	3665	2089	2390	1663	2819	2087	9742	7472	7311	2126	2000	1972	10997	6600	6723
i1_HQ_LWC_c8780/f2p0/1791	1023.35	1447.88	942.054	26.0928	7.88438	36.4244	0	12.9979	13.0119	0	97.9769	0.000361547	136.312	99.3798	178.146	15.1205	182.905	238.403	57.9488	63.6073	58.5613
i1_HQ_LWC_c16678/f2p3/1963	893.523	540.614	600.417	3	0	1.97258	2	0	2.97925	7.96506	20.1202	15	78.1731	69.1197	35.768	17	0	0	24	32.8664	103.598
i1_HQ_LWC_c8784/f2p0/1714	52.8591	54.3504	23.8955	0	0	0	0	0	0	0	0	0	0	6.70074	0	15.4066	23.08	14.509	0	6.16402	97.3545
i1_HQ_LWC_c2794/f3p0/1481	318.176	406.221	318.345	873.955	832.409	934.634	1092.85	1068.15	994	581.867	876.353	655.069	1231.7	1629.44	1414.93	546.236	707.917	799.058	1220.62	1362.82	1384.24
i1_HQ_LWC_c16681/f2p0/1808	658.687	1464.57	741.496	178.783	208.865	210.452	141.739	141.71	30.5644	245.595	439.496	516.317	285.012	221.154	185.798	355.731	508.714	703.674	112.449	187.876	204.858
i1_HQ_LWC_c8785/f2p0/1985	0	0	0	0	0	0	60.7336	77.8102	53.5362	3.48334	40.7165	13.3581	132.643	69.6635	66.7671	9.84773	13.6748	12.4162	284.657	306.879	355.264
i1_HQ_LWC_c2797/f6p8/1931	14.1317	14.0339	7	812.261	443.382	181.76	332	248	22.5042	371	35.0193	58.8637	813.937	736.037	318.513	0.405011	86.9265	112.896	1345.81	663.316	1098.81
i1_HQ_LWC_c2799/f3p2/1676	74	171	167.4	3	28.4437	13	3	5	1	10	41.0371	42	38	28	16.196	204.373	133.544	223.69	135.065	71.3098	49.4763
i1_HQ_LWC_c40231/f3p0/1461	2838	3317	2893	2511	2348	3291	2774	2696	3132	1775	1850	1982	2335	3086	2948	1066	1080	1075	1871	2200	2141
i1_HQ_LWC_c1720/f5p0/2011	903.967	959.254	1286.4	746.174	441.859	454.32	1010.14	977.194	1143.22	412.111	197.604	235.599	656.448	776.347	684.648	665.698	960.039	1340.36	1182.64	1115.19	1528.94
i1_HQ_LWC_c1721/f3p0/1934	450.995	542.775	542.585	6851.08	5227.63	4731.38	70.2789	433.53	26.8235	14558.3	15294.3	14600.4	3125.92	2739.78	2669.79	2599.44	2844.27	3341.02	1680.77	1080.38	1495.9
i1_HQ_LWC_c8823/f4p0/1471	1770.91	1700.59	1577.62	1246.35	2732.83	3295.35	3059.49	3115.55	3411.8	381.655	896.409	548.277	2368.43	3014.54	2529.01	598.019	1050.62	1133.9	2222.71	2434.37	2387.21
i1_HQ_LWC_c8829/f2p0/1588	247	176	264	163	172	121	119	125	123	239	182	222	31	45	102	121	65	86	34	36	49
i1_HQ_LWC_c40234/f113p0/1677	4450.86	7446.17	5025.32	2171.78	1765.42	2663.99	10525	11809.2	14487	4320.29	4826.13	3515.23	8179.76	8036.97	6722.02	5906.62	6351.89	7142.31	8081.13	7039.45	7087.93
i1_HQ_LWC_c8846/f2p0/1762	318	349	300	2941	3012	4206	168	229	162	2374	2819	2799	283	294	242	816	638	752	96	114	107
i1_HQ_LWC_c40241/f34p0/1591	14	54	48	1531.72	988.001	1185.97	10	49	1	10018.5	7913.97	7708.52	92	124	144.109	4330.32	3885.14	2906.65	53	65	58
i1_HQ_LWC_c8863/f3p0/1781	59.5071	45.86	121.19	93.1638	134.913	197.662	1247.52	1368.81	1088	354.445	453.605	366.96	2061.46	2177.72	2286.01	95.851	329.441	234.339	3732.58	2081.42	2459.45
i1_HQ_LWC_c40244/f2p0/1941	205.778	229.705	225.156	224.201	383.012	392.796	304.799	200.779	318.186	65.1151	236.816	193.279	285.919	297.353	245.168	223.786	260.537	351.175	283.174	278.003	273.5
i1_HQ_LWC_c16688/f3p0/1809	1.30738	0	0	20.1679	18.7267	15.8544	15.5575	18.0448	0	2.43403	9.68849	1.63277	13.7181	33.8974	12.0656	0	5.23316	9.51741	4.58565	14.0129	52.1636
i1_HQ_LWC_c2802/f5p2/1853	1.50623	0	0	0	0	5.89209	59.0144	31.0623	51.6626	0	2.41484	2.28281	27.0631	30.6923	37.8208	0	1.87355	0	19.0544	29.6768	37.3753
i1_HQ_LWC_c8867/f3p0/1483	464.766	501.813	425.5	407.38	2947.93	1985.3	542.51	563.577	345.789	464.085	1610	929.656	560.602	545.017	468.71	2098.37	1408.05	2137.71	1044.38	723.324	1238.94
i1_HQ_LWC_c40253/f15p0/1800	1918.36	2044.92	2191.94	192.685	307.781	268.868	314.898	424.175	479.681	83.5916	290.212	212.737	709.354	754.547	695.926	225.845	468.26	340.325	857.83	692.199	787.107
i1_HQ_LWC_c16691/f3p2/1749	106.681	131.439	106.374	143.133	193.98	160.162	140.991	179.676	88.7866	101.95	116.437	85.0042	79.4767	95.0892	176.711	98.6275	131.176	139.801	179.468	124.32	124.57
i1_HQ_LWC_c40259/f3p0/1937	152.166	367.785	90.1758	73.8585	195.858	206.211	374.231	311.323	388.332	66.3949	176.178	118.792	524.091	432.295	456.884	114.601	466.592	207.106	902.258	449.993	493.881
i1_HQ_LWC_c8874/f2p0/2001	1028.26	1334.42	1309	2371.72	3984.1	4141.8	4803.37	4339	4858.51	1062.84	1517.36	1418.26	6393.61	6051.94	4837.84	2408.25	2714.81	3476.36	4226.62	4096.95	5949.1
i1_HQ_LWC_c16693/f6p1/1883	125.094	251.098	69.0725	0	0.000111812	0	0	75.8123	0	0	89.6015	0	34.6623	0	0	0	84.5637	71.4374	168.095	0	18.7294
i1_HQ_LWC_c8876/f2p0/1505	214.919	281.456	272.28	2714.03	1740.62	1482.84	632.6	376.336	254.293	3984.7	2062.5	2302.49	960.684	908.572	684.829	1918.01	1360.77	1449.99	1091.33	773.557	855.545
i1_HQ_LWC_c29462/f4p0/1890	551.271	616.416	843.664	196.824	219.772	121.774	411.452	658.531	901.012	336.054	270.241	171.043	227.56	255.455	454.993	93.7981	295.878	220.625	307.817	410.263	289.215
i1_HQ_LWC_c40263/f52p0/2020	0	0	0	9.15428	3.77931	0	0	6.73082	0	20.3269	47.5214	46.9805	0	0	0	23.8897	114.161	75.973	0	0	1.40886
i1_HQ_LWC_c2806/f6p0/1978	329.558	251.264	390.833	218.203	110.423	64.0153	182.652	127.236	116.616	33.3946	75.0784	135.188	184.97	340.527	203.736	267.943	340.665	440.681	967.992	437.596	571.044
i1_HQ_LWC_c16698/f3p0/1544	1838.29	2340.66	1696.02	325.214	802.605	721.45	152.214	147.996	97.1816	115.336	402.342	364.559	181.773	155.066	170.763	494.247	785.911	755.725	163.706	151.91	224.138
i1_HQ_LWC_c29475/f5p1/1789	43.468	18.244	33.6048	426.589	1444.48	697.19	284.073	216.11	85.471	41.4628	135.03	57.9884	763.869	394.974	349.362	431.545	202.249	25.8105	13.5086	77.4862	504.183
i1_HQ_LWC_c40268/f11p0/1378	1098.95	2560.93	592.529	17368.9	11921.4	12697.8	60389.4	67775.8	77217.4	4257	2808.92	4444	11871	23413.8	22778.2	3240.95	1962	1875	17036.9	25623.4	20581.7
i1_HQ_LWC_c16700/f2p0/1787	1281	1586	1567	2287	1133	1559	2493	3021	3437	2063	1336	1643	1972	2605	2472	985	1051	996	1785	1774	1851
i1_HQ_LWC_c16701/f2p2/1662	1160.15	991.087	873.665	406.512	578.933	640.784	431.517	398.222	437.946	941.282	615.729	892.961	571.786	768.835	623.503	1532.92	937.709	1474.2	653.454	542.8	588.683
i1_HQ_LWC_c1736/f12p0/1990	902.03	1019.34	800.216	446.395	792.024	731.132	909.44	807.489	711.42	480.097	663.228	390.438	1824.4	1756.4	1425.9	394.374	1335.29	1107.4	1114.63	958.263	1536.07
i1_HQ_LWC_c16703/f3p3/1604	496	720	728	148	340.162	285	396	422	335	64	78	53	913	1082	879	18	312	427	463	591	669
i1_HQ_LWC_c16706/f2p0/1635	4543.87	4756.11	4206.16	199.463	363.957	242	614.769	514.828	472.441	578.163	962.353	843.499	852.612	922.087	758.881	1663.29	861.596	1441.36	1198.61	779.07	1068.23
i1_HQ_LWC_c16707/f2p2/2020	13.9185	10.3632	11.2958	0	0	0	0	0	0	0	0	3.8047	0	0	0	0	88.0747	21.6066	0	0	0
i1_HQ_LWC_c8883/f3p3/1753	182.827	73.4229	115.282	1683.28	956.515	753.288	2475.12	1397.89	1193.56	2476.29	1340.04	1315	3285.48	2941.09	2535.71	1054.59	1591.66	1528.52	3316.86	1920.12	2484.68
i1_HQ_LWC_c16708/f2p1/1548	524.674	567.194	603.248	279.967	364.636	354.766	389.312	326.55	419.101	222.141	411.21	324.104	499.832	465.897	462.566	288.885	460.514	503.022	446.419	349.864	417.786
i1_HQ_LWC_c8885/f2p0/1666	325.764	398.606	322.378	439.044	1144.68	856.634	171.201	466.766	305.715	430.517	1550.25	1184.19	200.35	290.233	322.761	972.023	1786.67	2663.07	240.39	107.045	262.168
i1_HQ_LWC_c8887/f2p40/1789	0	0	0	78.1779	54.8921	93.7189	119.816	135.188	78.6468	28.0843	54.3733	105.442	174.307	143.536	248.679	79.0805	79.3985	161.682	196.343	157.596	179.717
i1_HQ_LWC_c40282/f54p0/1841	1643.41	1617.41	1687.26	35	25	47	235.682	210.974	211.056	300.897	166.046	142	2835.44	2613.78	2669.52	272.803	518.939	441.871	4285.84	2098.78	2826.36
i1_HQ_LWC_c40287/f63p0/1890	2957.76	4495.19	3870.71	3431.62	6239.17	5012.43	6878.55	9937.15	8977.55	2488.33	2778	2455.37	6438.65	3399.77	6113.4	4639.02	5502.62	3914.33	11492.5	7491.83	9958.6
i1_HQ_LWC_c8892/f2p11/1711	4.13648	4.19176	0	6.04507	0	5.92854	3.58283	9.98678	8.69743	0	6.91651	20.3504	14.8323	1.10235	52.5397	0	4.09056	38.3698	56.4529	10.9861	0
i1_HQ_LWC_c8905/f4p0/1623	6860.68	7695.27	8156.82	4311.83	3218	2363.9	5977.75	8471.5	8365.67	3326.9	2720.77	3604	3060.94	5835.72	6070.83	2805.9	2474	2854	3373	4805	3745.94
i1_HQ_LWC_c8913/f2p13/1702	129.23	91	104.319	7	3	5	1145	752	1219.69	21	19	17	1065.99	882.998	1469.58	28	37.3723	43.4528	2688	1632	2088.57
i1_HQ_LWC_c16709/f2p0/1849	0	0	0	0	0	1	0	0	0	0	0	0	1.00106	0	1.0008	0	2.00065	1.00144	2.00197	2.00151	1.00049
i1_HQ_LWC_c8928/f4p2/1671	1318.36	1441.57	1341.29	21.0419	1488.32	2563.17	2987.31	4037.52	4457.43	678.96	735.775	567.386	1189.29	2288.33	2074.51	450.279	361.405	229.505	998.855	1868	1283.82
i1_HQ_LWC_c16710/f3p3/2016	25.2195	38.3261	32.4034	23.1652	72.2838	53.1858	10.9686	32.1053	37.9441	12.746	44.5718	14.4826	45.1323	97.0561	44.1641	22.2176	404.914	326.648	100.988	70.9868	69.4101
i1_HQ_LWC_c16711/f2p0/1731	154.856	145.964	92.1398	453.308	153.304	190.271	754.316	772.868	849.409	486.559	404.655	306.31	651.77	1182.39	832.544	285.362	392.187	330.081	766.084	923.826	780.216
i1_HQ_LWC_c29511/f3p0/1915	1	0	0	13.29	6.05896	40.7509	0	0	0	12.1758	38.4726	13.0488	3.28014	1.60383	0	28.0289	64.9921	88.3162	5.63433	0	0
i1_HQ_LWC_c16713/f3p0/1786	12313	12790	10177	1275	957	644	675	1503	692	785	685	768	1064	1662	1603	953	1544	2036	1263	1335	1104
i1_HQ_LWC_c2807/f2p9/1811	2.13393	0	1.04255	0	0	2.18788	1.07341	0	0	12.5459	1.03621	0	0	4.2111	0	0	0	8.24487	1.03067	3.12494	1.02569
i1_HQ_LWC_c8942/f3p0/1963	615.262	980.808	1201.95	43.4311	146.149	187.506	72.2429	136.623	200.889	22.0106	38.8486	57.3638	292.465	319.907	274.35	33.2636	196.017	287.401	379.967	337.638	304.074
i1_HQ_LWC_c2808/f8p0/1885	0.000405748	48.9163	74.0813	237.835	696.181	594.702	228.854	509.906	427.599	67.2244	208.052	100.49	290.056	341.806	179.171	253.418	370.502	411.319	243.255	182.611	245.153
i1_HQ_LWC_c2809/f5p0/1737	612.034	773.469	485.663	1735.14	3497.02	4556.08	2903.34	4033.09	4221.35	1225.57	1814.93	1425.63	1253.59	1818.42	2128.52	1378.46	1272.18	676.522	2046.93	1612.64	1692.95
i1_HQ_LWC_c8971/f2p0/1870	131.114	140.044	178.661	307.034	704.798	754.099	314.734	312.761	300.334	330.66	636.123	494.317	600.878	492.568	431.941	376.428	422.265	543.778	439.087	340.462	502.722
i1_HQ_LWC_c29515/f3p0/1727	1252	1482	1343	870	1413	1421	1083	1288	1136	301	838	591	815	1334	1015	547	627	648	751	767	710
i1_HQ_LWC_c9007/f2p0/1936	0	4	0	192	279	331	0	32	0	254	403	283	1	11	11	242	448	524	11	0	9
i1_HQ_LWC_c29516/f3p0/1995	5	3.30277	11.8203	49.0812	9	1.25252	1757.84	950.809	967.501	4047.03	2954.27	3190.39	2477.75	1400.04	827.28	2708.87	3205.54	2695.04	1197.92	838.362	1643.94
i1_HQ_LWC_c16714/f3p0/2014	22.5311	4.95731	8.3728	11.1356	1.56947	1.68486	0	0	0	0	0	0	0	1.68422	0	16.3561	1.66579	1.7507	0	8.60109	1.65524
i1_HQ_LWC_c29518/f4p0/1906	265.291	329.187	391.683	1013.42	954.907	1269.57	1068.62	959.629	1042.37	636.955	833.977	953.113	972.322	1154.33	1068.3	756.446	549.938	757.011	992.067	1041.35	894.359
i1_HQ_LWC_c16719/f2p0/1831	2.23121	3.69354	4.42184	49.4084	9.36058	2.6947	915.732	605.934	641.071	45.7026	53.1832	39.5969	7692.87	3352.3	4242.15	110.929	172.139	179.646	6328.16	1657.79	2805.76
i1_HQ_LWC_c16720/f2p0/1462	2847.29	2715.43	2030.88	416.973	983.517	752.428	479.894	512.892	432.952	291.28	384.76	252.918	1379.91	1381.9	1150.75	251.46	1696.5	1858.78	1287.44	816.711	998.019
i1_HQ_LWC_c16722/f3p5/1678	35	53	73	308	235	218	1454	1537	1243	493	274	307	3526	3803	3799	246	195	230	4188	2600	3117
i1_HQ_LWC_c9050/f6p8/1643	1701.07	1886.02	1872.58	3686.83	3381.04	3146.6	3810.53	5427.11	4703.83	1918.63	2571.29	2019.11	1626.01	3302.22	3683.47	1531.27	1613.34	1580.86	2075.55	2676.24	2143.37
i1_HQ_LWC_c29526/f3p0/1785	20.6145	11.5088	26.3973	2635.25	1821.16	2840.19	50.056	113	34.5023	1969.46	2450.91	2275	94.9421	87.0829	66.8738	883.358	1615.33	1253.87	45.5053	43.5261	53.659
i1_HQ_LWC_c16728/f8p0/1595	3483	4680	4159	3153	3671	3191	1920	2297	1469	2403	2279	2514	2868	2517	1897	3990	1377	1487	3574	2238	4325
i1_HQ_LWC_c9053/f2p4/1914	2	0	2	194	172	282	0	37	10	132	104	183	3	17	10	87	171	169	0	1	26
i1_HQ_LWC_c9066/f3p1/1896	24.5188	44.0542	35.0584	28.6393	16.5289	9	8.25852	4.88127	4.06499	74.2113	73.2186	92.1653	0	2.37576	4.44328	15	126.312	224.711	2	9.61425	4
i1_HQ_LWC_c2813/f8p1/1963	198.108	207.269	238.251	182.265	178.717	252.329	176.507	132.082	61.6259	729.344	1212.58	1369.03	485.458	371.67	295.151	606.875	874.2	642.074	326.609	176.838	211.023
i1_HQ_LWC_c2814/f4p0/2025	0	0	0	0	0	0	0	0	0	0	0	0	0	0	0	0	0	0	0	0	0
i1_HQ_LWC_c29528/f3p0/1532	3.32544	5	7.01893	1235.19	265.981	688.257	3812.35	1876.92	2812.17	1543.28	487.806	1043.17	61358.9	42067.5	33639.8	641.117	614.241	288.897	59633.8	27885.4	38550.3
i1_HQ_LWC_c2816/f3p5/1752	631.674	627.581	737.519	389.711	286.588	129.279	241.906	370.581	211.613	177.889	207.765	209.817	161.529	291.415	296.764	137.187	242.965	308.845	165.601	167.737	128.06
i1_HQ_LWC_c9104/f6p0/1925	410.466	447.076	471.889	819.747	1827.05	1160.74	702.339	870.69	791.199	412.771	541.774	505.145	329.21	649.431	540.998	247.127	444.687	380.081	422.987	251.005	356.629
i1_HQ_LWC_c2817/f3p0/1753	1458.72	1343.04	1543.4	9399.45	5065.41	6067.09	8076.74	9047.27	8597.64	4263.88	3004.57	4243.91	2893.01	6441.52	3514.6	3020.86	1868.54	1868.89	2457.32	5396.06	5461.76
i1_HQ_LWC_c2820/f3p0/1937	8375.75	10514.3	7624.4	380.909	278.127	159.03	879.128	888.389	1121.47	303.702	235.416	270.82	168.867	419.958	508.248	117.205	72.2442	89.4659	301.009	383.115	228.739
i1_HQ_LWC_c16729/f2p0/1582	0	0	0	0	0	0	0	0	0	0	0	0	2.60255	0	0	0	0	0	0	0	0
i1_HQ_LWC_c16730/f2p2/1487	28.4457	30.3374	52.1324	137.63	250.642	381.513	21.3715	47.7374	13.6625	678.739	765.835	539.205	49.7468	99.0128	88.3393	588.324	935.139	1253.01	83.624	52.6844	59.7649
i1_HQ_LWC_c2825/f4p3/1837	2911.34	3001.99	3616.67	2193.73	1837.72	1985.64	4419.03	5835.67	4619.21	2436.02	2140.87	2650.9	3042.44	4226.06	2987.24	1625.9	894.311	948.473	2491.76	2839.23	2534.14
i1_HQ_LWC_c2826/f2p6/1985	35.3737	6.45947	34.5317	91.9983	125.329	126.168	32.5423	22.9609	37.9299	27.9925	85.9339	41.9948	49.3694	38.9548	35.9274	21.4746	226.847	333.734	19.943	52.3069	23.9145
i1_HQ_LWC_c2827/f3p0/1909	2627.73	2822.14	2791.09	5106.31	5592.95	4322.79	2378.4	2679.34	2146.65	3573.54	3416.13	3805.05	1464.36	2310.03	2157.38	2782.59	2346.26	2763.85	1227.25	1434.98	1106.41
i1_HQ_LWC_c2828/f3p0/1913	11.9083	5.96639	29.9819	0	4.98894	5.65447	288.552	141.721	185.293	33.9364	46.2443	38.483	292.086	254.451	162.118	25.8259	53.3655	54.9311	368.166	215.81	247.761
i1_HQ_LWC_c9129/f3p0/1976	69.1407	42.854	163.174	189.885	151.954	102.245	0	68.5557	55.6241	41.6867	183.919	129.631	33.8919	196.677	61.6806	90.282	180.996	290.951	204.417	82.4615	221.968
i1_HQ_LWC_c1740/f8p7/1814	4.13328	2.06842	4.15927	0	1.03002	5.15027	1.02614	0	0	1.02241	0	2.04842	1.0183	2.04262	1.02059	0	1.02848	1.02748	0	2.03819	2.03667
i1_HQ_LWC_c29555/f3p0/1831	406.134	32.923	241.264	0.255924	0.00447356	43.6347	0	0	0	0	58.8903	0	0	31.7105	0	5.31883	0	0.968269	0	0	0
i1_HQ_LWC_c2829/f2p0/1907	1.40299	1.41246	18.8762	16.4094	38.2356	13.8027	56.1475	69.7823	102.938	17.4689	47.7323	8.90326	71.6465	321.442	116.569	23.8267	89.8089	94.9929	70.8792	98.3998	199.259
i1_HQ_LWC_c9165/f2p1/1981	233.963	352.645	376.692	226.561	286	271.609	586	494.581	398.579	473	566.487	487	829.32	1086.69	877.841	333.759	999.866	782.216	1156.08	947.318	1194.73
i1_HQ_LWC_c29559/f3p0/1683	2122	3117	2133	318	481	442	4126	3414	3197	604	627	671	6235	5353	6533	1250	2067	1793	8297	5715	7197
i1_HQ_LWC_c1743/f5p12/1761	1443.59	1711.46	1931.65	1155.04	539.894	866.98	889.646	769.895	774.531	1055.89	676.232	918.873	1672.27	1600.78	2048.99	1160.77	1375.12	913.797	1454.26	1346.73	1950.66
i1_HQ_LWC_c1745/f3p0/1807	172.503	146.88	73.899	305.231	339.403	391.064	78.5292	83.8901	46.6366	319.67	408.634	251.841	419.715	303.151	245.511	474	402.607	365.946	403.909	110.461	283.918
i1_HQ_LWC_c29561/f3p0/1623	134.35	186.325	146.158	797.901	1133.08	1459.78	134.626	129.135	94.8606	5428.47	7268	5667.25	1099.62	1029.33	1052.89	7068	3850.07	4123.67	887.329	694.339	930.463
i1_HQ_LWC_c2838/f3p0/1888	133.458	111.667	113.236	75.2906	288.12	213.654	85.6466	131.986	183.487	217.759	170.062	238.559	266.039	364.58	299.584	118.745	181.408	232.836	192.375	147.767	221.107
i1_HQ_LWC_c29583/f3p0/1567	2.54961	3.07801	6.9254	52.1021	15	22.4958	33.5342	16	20.4158	72.8518	152.932	208.921	45.7183	60.4046	21.2641	38.4712	60.7794	66.8568	37.347	25.6567	34.108
i1_HQ_LWC_c16739/f5p0/1812	659	690	779	1023	1694	1415	1415	1239	1430	290	469	589	430	852	809	237	154	192	450	685	482
i1_HQ_LWC_c16742/f2p0/1622	1135.62	2266.05	1532.39	318.539	566.813	559.341	392.464	562.837	432.562	199.768	474.06	188.132	1249.94	1045.2	1163.86	168.005	706.444	588.069	1383.86	730.543	1208.12
i1_HQ_LWC_c29587/f2p0/1727	467.883	713	628.951	1186	923	824	1126	531	547	3117	3132.4	3982	5369	5968	5351	4023	2745	4090.89	8341	6647	8074
i1_HQ_LWC_c16743/f2p2/1851	0	1	3	129	182.058	156	769	665	729.839	105	160	126	216	342	339	35	61	76	176	197	171
i1_HQ_LWC_c29588/f2p0/1709	200.93	320.818	318.019	5206.42	4417.38	3405.97	1262.92	2195.28	2104.31	4747.57	4168.65	3689.23	521.584	805.095	880.255	4680.73	2526.85	2499.96	452.602	609.18	619.13
i1_HQ_LWC_c29589/f2p0/1721	0	0	0	0	0	0	0	0	0	0	0	0	0	0	0	0	0	0	0	0	0
i1_HQ_LWC_c9188/f2p0/1761	0	0	0	0	0	0	3.88026	0	1.18405	7.35936	0	0	30.8068	35.5035	6.87424	0	0	0	10.8527	11.6437	12.2734
i1_HQ_LWC_c16745/f2p0/1796	1435.8	1637.81	1976.93	530.241	645.041	530.586	1138.52	1333.25	1172.17	280.425	450.934	468.152	1081.18	1252.84	1464.15	469.249	289.3	347.973	1130.33	1297.45	1421.09
i1_HQ_LWC_c40408/f3p0/1977	0	0	0	4.38955e-07	216.887	0	3800.62	9572.07	7564.9	2084.14	829.972	1073.95	3568.14	2241.78	3655.23	783.497	1147.34	874.389	2963.92	4203.98	3842.95
i1_HQ_LWC_c16747/f2p4/1902	1231.4	2029.28	1382.18	620.587	828.456	1101.3	463.793	439.951	408.451	601.424	1168.3	1161.28	1095.92	1040.73	975.077	1121.61	1862.09	2151.44	877.737	712.295	858.233
i1_HQ_LWC_c16748/f5p0/1924	529	487	491	7163	4907	4980	2324	3976	3383	10549	8479.99	7245.97	1060	1521	1733	6847.99	7010	5203	789	1324	1012
i1_HQ_LWC_c9197/f2p2/2035	138	168	153	212	426	317	77	75	67	159	232	236	63	65	59	237	181	226	71	65	92
i1_HQ_LWC_c2846/f5p2/1675	771	1334	1126	1680	3315.73	2957	2353	2535	2679.99	606	1558	852	1975	2290	2019	813	1966	1849	2091	1680	1719
i1_HQ_LWC_c16751/f2p0/1666	18.0966	17.2153	0	0	4.25829	33.9648	47.4551	31.2842	8.49993	80.3277	82.756	49.4655	296.777	432.165	189.99	13.4089	100.982	64.9294	183.445	128.862	98.9251
i1_HQ_LWC_c16752/f7p0/1952	5.46133	9	11	2654.81	2378	1738.84	1618	1968.92	1443.84	2453.88	1484.76	1385.77	1660.81	1814.98	1811	1360.67	1451	1246.92	1346.93	1242.95	1507.92
i1_HQ_LWC_c9219/f2p2/1564	3293.82	3304.51	3081.94	5908.2	9112.05	9272.56	6552.22	7245.94	6814.75	2761.23	5246.29	4240.14	4273.8	5792.65	5153.67	4846.66	4551.87	4222.47	4106.75	4196.86	4605.57
i1_HQ_LWC_c16753/f3p0/1759	195.496	256.274	444.043	95.7184	44.857	66.964	344.114	91.4423	17.3551	143.402	34.7891	80.5967	907.005	830.702	1060.71	37.5235	103.602	72.178	736.758	524.157	1038.68
i1_HQ_LWC_c16754/f3p2/1771	1589	1880	1837	308	338	330	483	572	598	245	249	235	516	682	597	253	229	243	520	551	582
i1_HQ_LWC_c2850/f3p0/1914	0	0	0	28.4769	76.8773	41.419	0	0	0	0	11.6193	9.91769	0	10.2111	0	0	25.9269	59.2851	0	0	0
i1_HQ_LWC_c2851/f3p0/1680	13203	11364	12142	205	210	190	408	428	525	172	352	261	690	1019	1012	550	574	393	1011	905	966
i1_HQ_LWC_c1746/f3p8/1692	0	0	0	2.67874	0	0	0	0	0	0	0	0	0	0	0	0	0	0	0	0	1.19289
i1_HQ_LWC_c29594/f2p0/1636	266.567	236.818	189.766	65.357	235.928	171.019	59.8899	44.801	37.1227	141	198.732	75.6919	20.5436	39.5038	72.4675	94.5892	340.92	382.471	70.7129	41.6155	48.8705
i1_HQ_LWC_c16757/f2p0/1709	0	0	0	0	0	0	0	0	3	0	0	0	734	220	375	1	1	0	2055	472	914
i1_HQ_LWC_c16758/f2p0/1880	1426.01	1586.34	1227.56	1443.38	1987.23	1986.15	1294.2	1753.77	1538.17	978.851	1313.31	1421.86	2078.52	2346.71	2108.14	1547.04	1182.37	1477.46	2118.09	1679.14	2023.34
i1_HQ_LWC_c2856/f6p0/1835	30.1195	59.0522	152.058	793.457	361.728	424.266	480.906	198.111	186.315	490.224	269.248	506.015	297.94	146.237	118.081	710.804	398.242	408.646	176.643	168.395	138.091
i1_HQ_LWC_c9235/f3p1/1844	7.1576	12.3336	19.3282	40.9948	12.0019	60.881	194.371	47.0382	71.1479	120.779	98.0315	84.9309	568.254	345.736	661.242	63.2679	741.206	82.0291	911.644	372.031	630.205
i1_HQ_LWC_c1753/f18p6/1806	24.1896	59.9265	19.5736	562.615	806.678	1167.66	170.049	77.0531	75.0563	1690.74	1634.98	1027.12	716.254	567.3	541.183	1825	3869.26	2079.56	1276.04	560.547	1103.18
i1_HQ_LWC_c9245/f4p57/1991	17.6263	85.121	61.4683	145.002	299.339	279.524	125.408	129.758	95.5986	136.366	155.583	118.005	64.8498	117.299	115.02	96.6312	548.861	596.584	23.9143	69.6931	38.1677
i1_HQ_LWC_c40438/f5p0/1897	49.0679	46.6519	0	156.068	264.377	474.539	91.7102	46.422	12.9838	134.407	179.432	192.175	89.1759	208.835	161.201	151.146	2081.73	1375.15	208.93	150.509	322.482
i1_HQ_LWC_c9251/f3p0/2018	23.0892	12.4633	10.4112	0	0	12.6248	0	9.1138	0	19.7263	30.0732	43.315	3.27475	19.2823	13.3498	38.6631	101.474	177.317	51.1824	9.57096	19.9658
i1_HQ_LWC_c2860/f8p0/1727	1297.67	1510.42	1218.38	3105.15	4744.22	8371.46	1602.33	1124.47	988.938	5478.54	9566.06	5721.27	1377.89	1455.71	1587.43	6079.45	12129.6	9780.89	1289.78	1227.2	1260.39
i1_HQ_LWC_c2861/f2p6/1872	3.96029	0	3.91663	149.278	708.632	411.304	378.996	240.913	427.091	72.8332	179.089	113.068	372.333	389.24	325.914	11.0373	0	85.8136	185.319	86.5289	217.449
i1_HQ_LWC_c1757/f8p0/1965	118.458	225.902	197.674	1574.69	2383.49	2529.07	800.098	799.309	615.689	2491.67	3563.88	3025.68	1749.71	1753.86	1916.28	3466.29	3712.21	4092.13	2661.1	1354.87	2063.65
i1_HQ_LWC_c16769/f4p0/1786	610.695	494.247	556.64	2965.96	2947.58	3251.5	4221.67	2487.43	3060.98	2498.49	2414.21	3126.7	5706.7	5484.74	4710.38	2198.38	2408.71	2461.78	3001.59	3331.59	4574.92
i1_HQ_LWC_c9288/f4p0/1633	0	0	0	0	0	0	0	0	0	0	0	0	0	0	0	0	0	0	0	0	0
i1_HQ_LWC_c40440/f2p0/1100	266.927	282.811	254.926	5809.22	3858.69	8001.58	15631.5	11340.7	12227.7	11139.5	6586.46	7772.39	47487.9	39257.9	40533.2	22586.4	6911.49	7151.07	43892.9	34484.3	40565.9
i1_HQ_LWC_c1758/f9p0/1727	432.191	606.144	538.93	1308.01	2363.01	2284.53	1935.18	1983.75	2236.23	407.224	880.87	704.598	1262.78	1542.77	1399.62	736.873	699.09	700.847	1692.15	1344	1507.86
i1_HQ_LWC_c9293/f2p0/1678	1	1	1	213.997	55	98	1195	805	987	303	228	122	2431	2016	2411.99	233	804	726	3176	1740	2270
i1_HQ_LWC_c2862/f3p7/1499	2022.63	2466.63	2216.76	8222.67	10463.6	12442.1	10005.1	10383.1	12103.7	2919.56	4557.79	3929.27	3129.52	7053.28	6378.95	2421.35	1827.38	1713.73	3819.24	5169.84	4440.52
i1_HQ_LWC_c29603/f2p0/1632	2448.62	3026.37	2578.66	313.072	443.7	987.185	1059.91	1015.04	1094.33	321.98	819.219	481.264	3104.78	2596.47	2473.73	586.481	1171.54	855.258	1962.22	1385.49	2128.61
i1_HQ_LWC_c2863/f9p0/1949	20.417	25.1268	0	305.301	133.426	171.823	315.987	362.955	256.336	318.692	184.962	194.451	346.913	276.65	378.848	141.013	178.169	158.74	267.786	334.528	296.295
i1_HQ_LWC_c1761/f9p0/1689	1994.4	2310.21	2046.14	12561.3	11831.8	13835.4	8368.93	10035.5	9887.42	9464.03	10820.1	10828.3	6743.07	9080.46	8261.16	8386.04	6534.26	6762.57	7499.67	6949.79	7251.71
i1_HQ_LWC_c29605/f2p0/1848	56.9141	39.54	0	292.419	150.874	248.068	102.735	44.1006	250.882	358.217	108.72	119.395	0	77.3817	165.998	205.151	242.084	144.132	134.065	108.512	69.9549
i1_HQ_LWC_c16774/f2p0/2035	12.4295	38.6714	12.0246	0	9.25052	21.3359	3.44211	9.06937	6.23522	0	6.48758	6.38091	3.24942	3.14515	9.67142	2.86455	25.082	5.73366	3.31961	0	6.08106
i1_HQ_LWC_c29607/f2p0/1561	54.9976	71.2432	71.4881	211.313	491.863	530.191	106.189	98.6685	170.132	128.9	223.366	230.163	57.8378	126.017	117.573	111.199	122.45	196.336	76.9341	86.6866	49.2666
i1_HQ_LWC_c1766/f9p4/1715	868.046	1032.49	907.35	1148.5	1434.85	1366.46	821.841	813.655	892.092	519.423	748.746	651.617	713.578	1054.28	1091.07	553.951	712.51	1084.73	758.393	773.832	817.628
i1_HQ_LWC_c9321/f4p0/1692	7	10	5	142	96	73	295	269	348	214	177	235	336	159	202	336	353	377	508	152	206
i1_HQ_LWC_c16781/f2p1/1840	248.208	303.256	254.685	766.811	1061.45	1308.33	153.609	153.507	159.221	450.095	714.87	488.397	304.428	288.41	301.308	323.339	854.714	781.778	299.113	204.373	258.44
i1_HQ_LWC_c16782/f3p1/1835	852	1057	1079	615	1279	1878	868	700	671	275	531	480	1426	1208	1221	317	474	579	1183	772	1038
i1_HQ_LWC_c9330/f2p0/1925	495.039	859.358	475.796	1100.72	972.926	891.588	2245.66	2131.94	2351.62	1311.99	1785.17	1809.26	2715.49	2778.14	3953.35	1246.62	1559.35	1971.91	3594.91	2240.45	3647.65
i1_HQ_LWC_c16783/f2p4/1693	380.428	651.485	797.573	7562.16	6939.08	7944.06	7943.41	8165.55	7279.67	5021.11	7670.56	6197.53	3840.61	4026.89	4674.45	6001.49	3263.99	4052.81	5405.63	4872.06	5972.52
i1_HQ_LWC_c1770/f5p1/1578	255.075	386.957	303.834	712.547	2273.49	1115.13	2817.25	1766.47	2008.38	401.57	1202.29	1968.63	796.548	903.5	1016.3	3923.63	614.793	1585.85	925.237	868.879	1172.62
i1_HQ_LWC_c40454/f4p0/1891	268.282	169.785	214.78	142.268	111.231	164.373	91.5545	63.4146	77.973	131.904	71.3065	117.946	111.051	138.476	101.929	153.574	10.7682	85.1454	46.3863	79.4245	124.607
i1_HQ_LWC_c16784/f3p0/1609	981.62	1563.86	1403.97	3147.66	1615.32	1602.71	2508.99	2098.17	2746.46	2354.88	1825.91	1685.42	2378.81	3035.32	2140.84	1574.01	1122.74	1106.94	1626.39	1334.24	1366.4
i1_HQ_LWC_c1771/f4p5/1854	6	28	5	154	45	84	582	307	220	992	608	720	1669	1021	1103	682	607	897	1629	1086	1435
i1_HQ_LWC_c16785/f2p0/1897	4	14.0688	19.8502	1836.95	2843.98	3272.96	128.093	261.068	26	1773.92	3422.06	2066.1	480.714	398.554	525.312	1740.88	4653.51	4249.09	362.118	227.257	253.042
i1_HQ_LWC_c16786/f5p0/1659	120.826	61.1076	87.1496	270.346	1161.95	476.44	1234.02	1346.71	1438.28	322.552	681.887	356.751	670.176	405.077	374.797	2074.87	2167.15	1362.81	579.898	700.75	668.751
i1_HQ_LWC_c16789/f2p0/1906	16.1975	40.8054	25.7867	473.999	959.978	864.698	45.9364	123.73	71.6446	453.001	984.762	497.41	70.47	99.6294	90.5122	300.322	1271.43	959.808	63.8174	60.5665	57.1557
i1_HQ_LWC_c9365/f5p0/1635	2623.33	2461.69	3260.17	1040.24	1876.34	1656.28	2186.26	2885.14	2537.09	714.37	1296.22	1200.59	2088.3	2419.51	2425.92	1167.29	1452.9	1613.15	1905.22	1476.88	1946.64
i1_HQ_LWC_c16792/f3p4/1995	388.199	469.714	390.415	495.033	498.667	526.686	549.236	601.53	658.713	329.166	427.632	401.978	741.896	837.592	719.822	304.921	404.713	519.495	973.02	755.261	778.8
i1_HQ_LWC_c1782/f3p13/1761	36.2366	0	0.0535125	0.189583	20.5051	32.3745	0	0	0	22.4464	20.0723	15.8862	1.08523e-05	1.47013e-05	1.3178	10.5133	313.902	267.15	8.23878	1.36267	16.5833
i1_HQ_LWC_c16793/f3p0/1850	9793	10753	11376	393	540	433	254	237	237	590	788	869	499	389	437	815	344	465	189	182	184
i1_HQ_LWC_c29609/f2p0/1936	0	0	0	0	3	0	0	0	0	0	0	0	3	0	0	0	0	4.45536	0	5.85119	0
i1_HQ_LWC_c16794/f2p8/1717	367	528	406	386	676	765	626	685	618	314	503	359	1020	1012	1040	366	879	823	868	758	856
i1_HQ_LWC_c9373/f2p18/1691	23	38	39	4	1	4	23	47	39	5	1	1	49	51	80	0	7	6	69	78	113
i1_HQ_LWC_c16795/f2p0/1797	94	168	55	10	6	2	262	275	205	24	9	13	3157	2343	2327	63	40	54	6496	2512	3487
i1_HQ_LWC_c2864/f3p2/1635	83.1513	40.4375	65.3176	4097.18	2934.23	2551.28	8.43919	53.9372	5.81334	3913.99	3222.83	2470.79	26.7103	146.171	5.89554	4661.95	3953.07	3518.63	28.5295	7	13.3576
i1_HQ_LWC_c1784/f3p0/1773	3	7	13	52	10	22	345	223	100	81	109	81	326.531	277.295	230	63	115.469	94	131	179	227
i1_HQ_LWC_c16796/f3p1/1744	2180	2687	2912	1391	357	444	2006	1089	1244	2725	1328	715	2304	2319	2545	864	2463	773	3366	2464	3178
i1_HQ_LWC_c29611/f2p0/1797	777.83	1170.29	1057.23	26.1079	1124.31	194.425	32.3561	120.527	27.049	58.2981	196.009	497.878	0	48.0415	18.1533	1000.22	4.51591	469.143	18.8903	0	0
i1_HQ_LWC_c9398/f2p0/1458	589.653	842.666	716.162	363	714.234	635.92	471.688	501.79	457.362	224.851	429.328	291.32	520.162	494.447	540.921	256.311	296.466	291.431	441.402	340.686	375.666
i1_HQ_LWC_c40468/f4p0/1421	0	0	0	135.81	15.0803	66.1615	158.376	61.524	130.932	23.9609	59.5572	67.8	169.883	193.244	213.669	83.1611	156.749	93.9869	228.076	331.698	228.47
i1_HQ_LWC_c40472/f2p0/1665	78.3256	67.222	210.907	234.045	1321.14	266.863	100.104	336.051	139.778	674.932	725.787	585.523	220.079	208.35	340.944	2578.2	2127.12	2837.9	1004.8	583.376	895.773
i1_HQ_LWC_c9474/f2p0/1543	481.119	458.591	565.659	278.187	540.276	493.053	272.203	395.335	407.301	132.745	248.91	173.858	198.423	295.331	259.69	199.004	252.294	367.565	272.685	283.107	240.293
i1_HQ_LWC_c40476/f5p0/1585	282.513	384.234	540.715	2309.8	2015.28	1589.74	651.539	1329.12	529.541	2042.58	1539.19	1584.54	95.5907	349.663	306.812	1154.18	1979.81	1819.95	286.711	449.389	247.479
i1_HQ_LWC_c2869/f2p3/1768	24.197	12.4551	37.4288	19.6019	40.2144	109.01	25.8014	17.2496	17.8152	48.0789	4.65896	23.4713	19.0836	24.8613	6.74132	27.8984	71.0676	61.8339	21.1216	17.6848	8.64147
i1_HQ_LWC_c2870/f2p0/1637	396	441	369	294	239	210	157	231	134	122	143	142	380	369	324	288	203	124	533	349	420
i1_HQ_LWC_c1788/f4p0/1639	1383.71	1625.95	1648.25	1401.64	1799.26	1886.8	1245.72	1546.72	1374.81	799	1009.8	848.916	756.479	1130.82	1044.73	1278.86	1540.59	1544.02	1085.62	1019.84	1050.21
i1_HQ_LWC_c2872/f4p2/1994	2.67048	1.03631	3.22994	33.7039	169.867	52.901	27.6538	56.9855	40.0534	10.2615	31.4907	29.4741	27.3471	34.3986	36.73	65.0007	28.9043	66.4705	18.2371	23.2418	39.5106
i1_HQ_LWC_c1789/f6p0/1663	4400.13	5042.6	4751.12	12754.1	10203.8	8268.09	12903.5	17292.5	16955.9	7829.29	6882.58	7932.75	5414.77	8324.67	7415.66	12461.7	8214.03	7285.99	8113.43	9904.26	9200.65
i1_HQ_LWC_c1790/f5p0/1756	15.3368	10.9595	17.1382	254.046	735.843	1422.1	75.538	62.3241	43.7799	213.255	999.521	743.256	18.8483	52.936	77.3195	706.345	2126.44	2332.26	217.855	216.183	211.544
i1_HQ_LWC_c9540/f3p5/1804	823	896	985	396	471	413	465	473	492	289	325	253	563	837	763	258	484	553	700	609	696
i1_HQ_LWC_c1791/f3p0/1649	1369.35	1696.6	1474.65	781.815	1714.16	1859.68	1513.93	1513.45	1234.35	856.161	1266.9	928.24	2273.58	2054.15	2007.15	1011.31	1393.7	1283.12	2269.89	1612.06	2119.44
i1_HQ_LWC_c9548/f2p0/1842	57.2708	71.0161	69.6934	160.791	142.187	160.803	1410.48	2125.44	1658.2	25.5529	44.9936	49.177	885.349	1017.11	1008.67	30.0592	53.9978	34.746	785.815	933.745	922.632
i1_HQ_LWC_c9564/f3p1/1917	687	757	800	565	485	422	57	90	53	555	866	578	88	167	162	276	644	741	151	121	106
i1_HQ_LWC_c2875/f4p0/1757	30	41	22	34	43	268	824	1151	754	215	377	488	2773	2027	2695	414	655	833	1258	933	1506
i1_HQ_LWC_c16802/f2p4/1683	2172	2786	2411	720	1485	1776	1112	995	898	397	952	710	1501	1466	1207	680	773	892	1416	1154	1293
i1_HQ_LWC_c2876/f2p0/1699	2.66532	33.4305	32.5653	95.0353	49	34.7054	53.866	41.0833	15.5556	644	407.894	482.171	23.1046	92.5389	106.687	234	268.052	315.244	258.285	128.602	106.485
i1_HQ_LWC_c2882/f13p12/1795	0	1	0	571.257	581.453	389.065	100.426	118.875	28.4666	939.706	912.666	624.77	243.007	124.62	153.098	1174.81	530.759	580.956	458.096	217.677	428.329
i1_HQ_LWC_c9581/f3p6/1767	357	434	453	4732	4271	5076	11662	14179	16680	2318	2486	2498	4901	7967	7525.66	2271	2290	2256.88	4995	7382	5851
i1_HQ_LWC_c2885/f5p0/1582	1634.44	1947.66	1605.12	770.753	513.171	427.309	932.152	1004.3	1080.98	478.613	437.802	369.879	1172.83	1140.82	946.56	1078.27	946.668	1150.34	1774.26	1725.63	1788.17
i1_HQ_LWC_c1796/f3p0/1893	77753.8	77422.3	66449.4	302.444	403.191	823.469	679.668	745.959	595.983	321.075	586.64	633.501	2298.75	2269.44	2252.73	905.377	907.026	783.933	2138.46	1960.87	2899.2
i1_HQ_LWC_c1798/f6p0/1939	46.3726	55.0152	61.4562	2990.24	1700.58	2189.41	3545.77	724.24	1150.07	1913.29	1949.54	2005.48	1217.63	3001.48	1213.7	1664.96	543.856	516.483	133.022	956.932	434.394
i1_HQ_LWC_c16805/f2p0/1540	819.079	907.491	910.44	2493.73	2682.47	2201.09	3436.37	4015.32	3393.87	3881.34	3009.69	3084.65	1189.76	1463.01	1613.9	3348.07	1484.39	1649.13	1394.04	1446.94	1574.7
i1_HQ_LWC_c16806/f2p25/1487	269	321	385	635	590	559	112	175	99	303	481	593	96	159	110	451	177	238	65	72	106
i1_HQ_LWC_c9611/f3p0/1713	0	21.7103	25.815	1519.04	442.911	508.505	440.109	252.459	167.156	7728.6	5938.75	4331.38	168.029	174.205	113.38	2693.99	3540.83	3719.55	225.384	92.4484	199.42
i1_HQ_LWC_c40538/f2p0/1792	207.107	184.584	190.246	3943.77	2741.42	3029.05	2918.11	2215.57	2040.25	4034.08	2652.48	3280.55	3367.6	3642.87	3147.55	2760.19	1513.43	1153.78	3329.53	2328.47	3610.75
i1_HQ_LWC_c2886/f2p0/1578	3.21414	5.10745	8.07	0	0	2.03768	0	2.95723	0	8	0	0	0	0	0	0	0	0	3.78919	0	0
i1_HQ_LWC_c16816/f2p0/1929	648.877	827.524	829.902	573.765	908.786	946.539	403.903	518.725	461.132	432.686	464.845	464.589	483.588	633.653	433.21	855.465	771.137	806.006	768.771	738.01	846.624
i1_HQ_LWC_c1811/f6p0/1877	3919.15	4305.22	4134.02	2238.77	2579.1	2051.91	2696.98	3445.46	3122.55	1379.57	1574.75	1734.69	2402.16	2766.95	2570.3	2486.4	2016.24	2113.22	2436.92	2415.19	2310.69
i1_HQ_LWC_c9655/f4p0/1692	2143.23	2807.65	2550.24	4531.52	4931.22	5114.77	11382.9	7649.93	7855.91	5442.68	4466.34	3422.16	4792.35	6110.33	6809.69	20854	14214.1	12616.1	23436.8	19140.2	20928.7
i1_HQ_LWC_c2895/f2p7/1856	2.10247	11.6485	0	105.917	75.3149	180.073	40.6808	0	2.40653e-06	0	33.2234	55.4809	0.169492	33.1578	0	65.9818	57.657	104.264	52.5363	61.1256	62.1328
i1_HQ_LWC_c1820/f7p0/1714	2707.02	3924.74	3329.09	1042.18	939.326	1011.05	919.925	1732.94	1457.88	475.405	780.951	692.045	420.878	882.612	877.139	482.261	420.854	394.64	665.4	819.078	821.841
i1_HQ_LWC_c2898/f4p4/1841	309.204	359.456	372.982	679.562	750.043	841.511	335.168	422.604	361.453	1064.11	1108.26	1010.92	302.565	412.263	421.858	681.818	1092.72	1220.88	266.381	320.047	350.159
i1_HQ_LWC_c16859/f3p0/1963	5	8	1	0	21.3151	37.7892	0	8.7132	24.0467	10.8287	122.621	51.857	21.1147	42.7238	130.424	30.5469	29.8491	62.2775	0.0142259	33.2492	152.956
i1_HQ_LWC_c1828/f7p0/1915	169.214	229.004	135.656	633.267	951.996	593.043	420.39	781.081	436.72	422.137	759.379	652.7	1027.43	1396.55	1182.43	686.028	1271.77	1246.91	1864.73	1488.33	1676.36
i1_HQ_LWC_c29617/f2p0/1794	1022.58	1645.45	1279.32	354.159	511	1421	2238	1260	2148.82	676	1375	1688.41	8696.59	7247.57	8776.13	1596.6	1749.66	2067.53	9798.2	4549.86	7642
i1_HQ_LWC_c2904/f5p0/1959	167	232	192	961	1288	1758	1130	1557	1632	795	1368	964	877	1187	925	549	1280	1356	559	731	872
i1_HQ_LWC_c16865/f2p1/1707	1292.78	1423.78	1288.2	810.017	1391.25	1506.14	1162.56	881.298	862.394	622.297	1199.67	714.657	2906.26	2691.82	2946.69	1317.03	996.962	1222.22	3595.79	2534.65	3143
i1_HQ_LWC_c16874/f2p3/1792	7.99434	0	0.56558	0	0	0	15.1799	26.1755	0	0	0	0	0	0	4.12181	0	0	0	0	0	16.8512
i1_HQ_LWC_c29621/f2p0/1702	164.504	96.7788	83.8569	77.7177	95.4499	80.461	62.369	96.6467	64.4797	81.0958	85.4581	71.7758	120.009	139.116	89.7081	77.1008	265.928	300.224	84.6092	71.0713	144.602
i1_HQ_LWC_c29624/f2p0/1838	85.9499	205.688	63.9474	632.602	759.78	631.054	230.562	215.351	323.88	233.931	529.136	488.07	146.587	302.191	72.568	537.388	206.308	536.48	136.153	78.0298	132.689
i1_HQ_LWC_c17110/f2p0/1870	28.3964	93.5677	65.7534	139.579	327.48	244.664	91.9752	78.727	113.693	70.8766	149.807	138.585	112.269	156.358	152.341	192.206	621.374	493.151	186.687	137.504	138.732
i1_HQ_LWC_c17113/f2p0/1690	248.625	339.376	316.153	63.8241	183.904	144.354	145.452	171.215	153.473	35.0939	75.0426	44.8891	143.412	268.939	179.991	60.5758	70.5492	111.154	105.429	126.935	119.776
i1_HQ_LWC_c29625/f2p0/1973	888.308	993.388	702.336	649	661.047	504.164	436	426.406	417.635	86.8375	224.684	246.155	176.563	505.86	436.659	134.198	208.653	262	143.771	332.367	247.818
i1_HQ_LWC_c29627/f2p0/1897	0	5.8836	0	85.8416	126.337	143.26	41.1768	56.3606	22.8578	31.8999	80.0911	50.0638	59.1112	51.6322	37.3226	114.963	207.034	338.947	154.158	53.0356	117.886
i1_HQ_LWC_c1836/f7p0/1727	8	14	24	118	44	59	193	288	198	975	351	367	2052	1593	1533	394	641	631	5643	2424	3774
i1_HQ_LWC_c9661/f5p0/1529	180	244	204	195	75	89	44	31	41	196	134	161	1459	3458	1976	62	128	175	892	960	860
i1_HQ_LWC_c1837/f11p0/1946	80.3305	100.98	202.076	355.943	284.516	171.47	449.797	622.704	805.969	526.167	1247.41	612.687	41.2931	86.4946	151.845	471.62	3476.19	2143.43	93.4667	85.4142	92.3493
i1_HQ_LWC_c29630/f2p0/1646	3530.53	3653.31	3559.81	3050.73	1953.07	1379.46	2998.4	3198.83	3387.77	2354.52	1625.35	1963.32	1042.57	2222.96	2127.89	1290.49	868.386	945.505	1249.56	1381.36	1343.74
i1_HQ_LWC_c2908/f7p14/1666	873.86	823.976	615.925	18	7	13	149.973	112	173	828.996	457	530.989	409.798	333.991	732.87	311	166.979	148	416.901	224.747	857.885
i1_HQ_LWC_c1838/f11p1/2001	2956	3642	3389	4000.91	2827.05	2648.94	5682	6052.02	5994	2371.72	2652.56	2503.1	3778	5183.84	4948	2725.42	2253	2200	4479	4563	5047
i1_HQ_LWC_c17217/f2p0/1968	633.893	687.16	671.804	717.282	1047.35	991.62	755.863	651.719	875.637	212.959	397.85	279.401	395.146	606.028	541.607	299.843	326.503	315.75	430.444	418.253	407.483
i1_HQ_LWC_c1840/f5p1/1953	2124.94	2771.81	2473.17	561.733	752.841	961.044	1174.85	865.657	784.618	998.484	1410.66	1419.4	3059.95	3279.53	2670.44	1106.31	1163.19	1345.28	1337.58	1528.9	1670.38
i1_HQ_LWC_c2911/f10p0/1804	406.948	481.372	385.784	2501.1	1296.3	2588.88	2302.95	989.936	1620.18	2043.72	2150.44	3479.29	3440.6	3112.06	2082.26	2376.64	2261.88	3387.21	1765.74	1423.39	2628.05
i1_HQ_LWC_c2912/f6p1/1918	259.258	339.532	329.59	7.15898	101.836	88.6944	0	31.073	14.3627	1	7.83831	32	50.2824	0	19.1353	20	3.84361	31.9304	28.8741	0	22.0845
i1_HQ_LWC_c9676/f2p4/1822	104.475	124.682	130.345	399.675	1284.78	380.435	294.061	240.792	92.0716	543.697	673.373	819.105	635.027	703.563	511.902	3697.84	2031.72	2739.5	880.187	830.7	1119.88
i1_HQ_LWC_c1843/f4p0/1886	3396.56	3635.09	3451.03	252.488	164.334	249.063	459.817	679.657	611.265	145.588	191.961	200.639	482.536	643.051	655.861	200.483	548.173	529.877	531.728	391.31	665.108
i1_HQ_LWC_c2914/f7p7/1991	440.407	658.785	595.725	3840.83	6273.94	5927.52	2608.76	3061.43	3343.41	1564.65	2307.92	2146.5	1781.03	2297.33	2203.7	2281.01	1983.01	2126.3	1701.58	1877.38	1750.15
i1_HQ_LWC_c2917/f7p0/1865	9	28	23	4	14	5	0	3	2	17	23	45	72	13.1051	42.1241	22	102	84	23	31	59.1178
i1_HQ_LWC_c1850/f8p4/1980	144.72	163.459	119.221	370.976	1279.96	1386.8	1284.17	661.056	820.63	692.75	2363.27	1441.23	1418.98	1471.28	1627.9	2707.24	2516.1	3502.09	2208.44	1515.37	1954.94
i1_HQ_LWC_c17299/f2p96/1755	440.654	397.358	434.651	48.2222	73.5859	45.3349	113.224	125.358	153.892	73.519	94.0702	54.6839	185.487	141.397	152.693	51.9762	11.6172	23.3363	142.097	163.781	137.323
i1_HQ_LWC_c2921/f2p0/1882	324.356	388.873	307.643	510.184	465.757	472.115	438.213	560.852	477.212	626.31	670.193	641.787	685.028	829.23	772.166	528.879	543.5	622.8	606.621	497.94	638.973
i1_HQ_LWC_c17339/f2p0/1721	25	40	18	58	41	25	4	9	25	29	37	22	8	13	9	24	8	17	13	14	12
i1_HQ_LWC_c17351/f3p0/1907	1484.09	1718.7	1350.5	508.258	342.537	491.667	630.509	700.588	853.167	382.519	280.961	322.034	838.515	816.568	866.358	329.285	708.279	546.165	946.419	743.056	993.819
i1_HQ_LWC_c2924/f3p5/1756	879.788	541.687	799.646	121.693	127.531	230.047	547.767	141.16	294.451	183.229	264.834	131.95	205.216	353.609	266.611	240.297	629.853	891.835	166.721	122.08	173.32
i1_HQ_LWC_c1855/f3p0/1839	370.618	425.314	458.271	901.772	1337.89	1219.38	1000.18	1035.07	1115.14	638.768	859.141	725.516	1122.5	1311.43	1353.23	554.499	814.68	926.627	1566.43	960.701	1178.84
i1_HQ_LWC_c2926/f3p11/1694	5	3	8	0	25	2	0	1	10	4	8	0	30	44	45	21	8	17	69	57	99
i1_HQ_LWC_c2927/f2p2/1809	65.3078	84.408	50.6973	26.8978	81.9039	91.6298	33.0181	61.9843	42.048	22.829	45.376	27.838	171.953	179.329	228.913	51.4067	189.178	141.603	189.382	102.18	118.6
i1_HQ_LWC_c29635/f2p0/2007	0	0	0	0	0	0	0	0	0	0	0	4.94327	0	0	0	0	0	0	0	0	0
i1_HQ_LWC_c17352/f2p0/1801	0	0	0	0	0	0	0	0	0	0	0	0	0	0	0	0	0	0	0	0	0
i1_HQ_LWC_c2934/f8p0/1661	35.9059	49.4502	30.6863	1101.76	2612.43	2965.87	71.9993	192.75	72.0555	1515.41	4371.1	2663.81	480.841	460.006	456.08	1714.68	3314.85	3749.34	349.036	342.076	321.286
i1_HQ_LWC_c17367/f2p0/1597	250	286	322	6355.86	4163	2446	2774	2322	1791	5515	3373	3067	1392.62	1343	1468	8772	6760	2254	1293	1098	1208
i1_HQ_LWC_c2935/f3p0/1989	1	8	10	0	0	0	0	2	1	0	3	6	2	5	5	0	2	0	0	1.64503	0
i1_HQ_LWC_c2937/f9p0/1941	45.0831	176.94	26.7216	29.4168	41.1045	155.723	7.6916	28.2912	62.662	7.96159	71.081	72.1371	38.8115	68.442	35.7552	120.804	37.0716	77.4276	108.675	32.7033	14.9299
i1_HQ_LWC_c2938/f6p0/2002	1176.69	1249.92	1477.95	1268.67	1991.56	1287.59	1830.99	2301.57	2073.86	575	1163.73	963.469	963.47	1468.31	1568.37	852.536	918.496	1073.87	809.368	1023.81	863.558
i1_HQ_LWC_c2939/f2p35/1697	43.1815	62.9906	97.8381	430.923	990.888	971.385	341.624	411.903	333.499	194.114	393.638	196.402	206.511	255.609	269.711	308.818	462.909	409.311	329.947	284.71	254.835
i1_HQ_LWC_c17412/f2p0/1588	26	44	50	0	4	8	8	2	0	0	0	0	0	0	1	0	1	1	0	0	4
i1_HQ_LWC_c2944/f3p0/2000	1650.58	1871.49	2040.29	259.757	374.696	467.412	366.821	371.657	420.734	331.732	359.936	414.813	1062.49	989.18	1111.31	523.037	985.009	887.409	1215.93	711.594	905.797
i1_HQ_LWC_c29647/f2p0/1839	62.3514	52.3752	83.9735	3803.25	4542.4	3787.64	1144.52	1319.73	1077.19	2136.81	2212.25	2119.84	1220.32	1202.83	1347.19	4471.94	2621.45	2108.35	1614.92	1188.27	1590.32
i1_HQ_LWC_c2945/f3p0/1925	895.427	1230.7	1294.9	275.362	419.357	596.591	216.738	254.462	276.097	122.871	198.403	232.454	153.062	246.974	388.482	203.475	206.488	173.036	212.936	186.2	139.42
i1_HQ_LWC_c2946/f3p0/1882	430	586	469	2002	2356	2297	477	662	507	721	987	1120	319	420	460	945	793	821	333	311	294
i1_HQ_LWC_c17460/f3p0/1729	1599.93	1720.58	1510.27	965.343	2575.9	1320.34	665.926	966.693	893.047	626.667	1072	694.008	661.697	1045.34	941.497	671.112	2356.16	2555.78	1005.57	689.312	672.184
i1_HQ_LWC_c2948/f6p5/1798	179.026	308.992	260.118	550	1181.62	1340.19	258.07	353.657	293.251	340.324	684.761	455.959	299.122	334.771	280.111	778.94	1655.87	1597.05	307.986	183.789	281.671
i1_HQ_LWC_c9691/f5p0/1720	0	0	0	34	42	22	89	51	35	11	26	8	82	25	54	10	50	45	37	70	53
i1_HQ_LWC_c29653/f2p0/1564	40.1653	74.3723	48.2563	266.769	373.475	406.445	174.509	156.869	180.552	67.9024	90.4	104.085	103.897	152.061	139.309	105.409	358.221	361.389	170.449	153.512	194.403
i1_HQ_LWC_c17463/f2p0/1950	0	10.4143	21.7195	17.1906	10.8527	43.7028	0	6.96398	3	65.0842	150.172	55.0572	48.9857	34.7069	70.0983	69.9517	420.436	498.428	38.4815	34.8538	19.5685
i1_HQ_LWC_c29654/f2p0/1506	725.981	1019.43	693.707	640.426	1166.38	1629.72	568.798	430.873	468.767	633.964	906.138	917.968	895.238	795.881	979.607	774.594	675.407	709.673	556.187	453.615	572.412
i1_HQ_LWC_c2950/f5p4/1607	574.145	729.957	458.425	683.3	1872.38	1483	1748.2	1599.75	1311.92	912.323	1575.57	1130.57	1843.64	1740.35	2036.35	1494.85	1266.38	1642.77	2036.72	2068.26	1740.02
i1_HQ_LWC_c17476/f2p0/1439	1334.82	1791.1	1171.7	441.237	921.829	1359.39	448.456	339.225	427.903	337.275	914.953	471.719	955.615	911.495	926.62	667.305	1922.18	1636.34	1108.12	725.263	952.131
i1_HQ_LWC_c29656/f2p0/1683	387.441	355.405	524.13	433.743	511.895	415.434	0	40.4244	7.5904	416.268	590.42	289.275	24.9628	37.1802	5.716	451.617	647.11	737.262	17.0637	9.91157	17
i1_HQ_LWC_c2952/f3p5/1811	6.30363e-05	0.00346022	8.50159e-08	816.075	1126.84	1941.29	834.791	967.901	875.239	953.596	1392.66	1195.71	1530.15	1487.39	1496.08	1224.68	1623.51	1522.13	1097.55	1202.37	1445.74
i1_HQ_LWC_c9713/f2p0/1970	70.7044	68.2014	70.6364	50.4182	57.8432	93.2124	48.0603	7.43306	19.2775	42.8227	49.9191	57.8826	71.4615	84.4292	83.5137	30.4788	757.524	763.907	92.3459	56.2928	119.501
i1_HQ_LWC_c29657/f2p0/1489	603.137	688.914	742.465	277.797	587.1	589.262	607.495	508.897	695.881	140.076	351.167	221.485	384.433	533.718	552.628	199.903	407.89	373.747	430.103	449.579	428.59
i1_HQ_LWC_c2957/f4p44/1970	13731.7	14737	14246.8	607.283	168.514	212.786	693.889	689.421	549.1	786.059	338.58	304.22	1410.03	1377.89	1678.19	544.476	693.15	282.171	1707.46	1441.6	2048.63
i1_HQ_LWC_c1861/f7p1/1779	0	0	0	1.35285	0	10.897	0	5.03873	1.28858	3.75751	0	2.50664	1.24563	3.82236	1.26777	0	0	0	1.14915	1.14698	1.19347
i1_HQ_LWC_c17535/f3p0/1915	72.6567	65.441	46.3306	203.057	355.938	404.699	237.888	197.485	218.751	119.622	102.302	72.7614	126.089	166.463	173.38	67.1114	101.071	142.803	68.3212	153.734	114.19
i1_HQ_LWC_c2959/f2p0/1693	561.501	450.87	311.234	245.209	295.322	248.599	364.973	296.111	249.825	143.397	169.565	286.915	371.127	374.505	320.584	141.226	168.371	195.171	320.378	220.252	303.845
i1_HQ_LWC_c17542/f2p1/1928	9.2697	16.2503	12.1775	0	5	0.808685	3.28283	1	4	45	58.0345	69.3192	6	6	17	116	184.41	337.107	27	8	13
i1_HQ_LWC_c29661/f2p0/1931	259	307	354	801	585	586	1540	1616	1759	347	293	316	547	1013	1030	597	490	482	634	906	898
i1_HQ_LWC_c17551/f2p2/1495	242.701	304.214	309.749	18.4791	85.5781	0.853377	30.057	52.5584	36.6611	53.3347	127.217	58.4524	41.3519	140.076	93.5039	90.8754	206.135	178.751	222.748	122.828	162.305
i1_HQ_LWC_c9753/f2p0/1693	597.576	642.898	639.287	237.948	450.194	478.321	146.074	187.492	168.32	261.533	394.171	250.594	324.739	421.668	264.912	193.624	361.91	517.341	245.92	201.083	295.156
i1_HQ_LWC_c29662/f2p0/1798	322.728	340.59	389.031	218.572	539.144	193.119	101.137	188.559	122.877	53.3223	107.292	44.9928	95.6225	228.102	217.023	340.964	1016.9	1210.6	108.356	147.584	236.508
i1_HQ_LWC_c9755/f5p1/1820	3.4309	0.519526	0.866792	3.88293	2.43352	0	202.576	54.7968	43.7004	58.3047	138.922	50.4814	257.217	555.437	406.104	3.53927e-06	0.000166656	80.8921	498.966	386.272	161.738
i1_HQ_LWC_c29664/f2p0/1720	2	5	1	246	162	193	7	8	2	357	364	181	9	8	4	443	925	995	48	23	30
i1_HQ_LWC_c9767/f5p0/1723	2045.86	2288.96	2324.23	2770.85	3371.71	3534.55	379.998	542.075	421.555	2138.66	2543.73	2752.71	228.228	296.529	324.468	1719.71	1015.1	963.567	217.493	290.159	220.331
i1_HQ_LWC_c9773/f2p0/1843	1374.19	1571.49	1178.33	3511.55	3054.37	2847.49	3163.35	4003.04	3844.92	2028.59	2192.61	2356.44	3012.47	3289.04	3228.57	1834.35	1619.23	1679.11	2429.75	2505.58	2613.17
i1_HQ_LWC_c1865/f10p0/1846	76.6559	144.877	91.9806	162.729	174.012	176.631	305.019	386.016	463.636	128.133	117.358	86.9911	86.2737	148.004	69.499	181.812	68.3507	135.197	65.1655	101.658	67.8366
i1_HQ_LWC_c2972/f2p4/1835	385.638	502.97	407.931	870.235	1950.86	2081.81	955.071	993.383	990.112	362.31	732.168	373.92	1216.54	1488.91	1392.84	444.031	1403.74	1580.71	1272.4	1225.07	1440.52
i1_HQ_LWC_c1866/f3p0/1892	80.7913	49.6582	46.2602	99.5432	159.263	78.5355	169.822	172.204	119.354	47.6734	51.0519	54.7796	134.167	155.244	113.397	52.4477	40.4377	86.8971	99.9377	106.759	78.8934
i1_HQ_LWC_c9784/f2p0/1895	1433	1775	1746	1610	2502	2039	3187	3860	4225	1424	2015	2012	1198	2010	1997	1153	794	953	802	1375	1121
i1_HQ_LWC_c2989/f3p1/1968	328.694	304.526	466.296	27.8736	84.9136	12.6061	109.694	86.9128	53.714	15.4669	63.6908	100.528	135.474	130.199	163.648	104.89	333.665	238.387	363.638	334.221	599.129
i1_HQ_LWC_c2991/f5p0/1963	644.759	705.457	493.054	3955.39	4115.6	5817.72	2038.84	1744.65	1736.25	3542.49	5395.8	4567.52	2323.14	2345.83	2187.49	2872.13	2735.81	2422.39	1871.27	1768.63	1809.55
i1_HQ_LWC_c2995/f2p0/1652	7	2	1	172.752	19.0941	347.236	2627.87	1074.03	2406.09	328.253	312.933	524.47	4773.57	4537	5868.19	258.242	600.677	620.448	5258.99	3290.02	3607.49
i1_HQ_LWC_c1870/f2p0/1924	403.052	427.388	377.002	1270.16	1601.43	2131.55	1771.72	1682	2464.26	549.883	1192.4	944.027	1379.75	1398.22	1277.37	582.704	756.675	741.722	906.572	835.857	1115.62
i1_HQ_LWC_c2996/f3p4/1638	1180.79	1222.06	1651.17	386.614	450.386	121.205	3163.35	4629.73	5039.55	501.427	610.787	268.312	1277.21	962.892	1649.64	731.542	2073.31	1621.68	1822.12	1728.4	1394.94
i1_HQ_LWC_c1871/f6p0/1798	5.04171	5.87801	19	120.585	302.108	278.599	99.8112	64.7151	7.50647	55	85.5966	95.6127	219.651	465.607	210.185	72	98.0118	54.7073	86.0275	102.212	123.104
i1_HQ_LWC_c3018/f2p17/1819	51.5417	105.61	65.4993	111.233	58.471	151.544	26.4654	47.3793	25.1411	190.612	92.1855	191.507	62.3109	110.337	45.0969	148.016	74.3494	146.08	162.747	115.071	174.63
i1_HQ_LWC_c29673/f6p0/1885	1507.32	2421.33	1731.04	3843.54	2667.81	2820.01	6671.7	5421.08	5425.82	4612.81	8013.8	6450.42	12730.1	13533.6	12982.4	5142.66	8394.49	9720.31	11910.7	10238.7	12033
i1_HQ_LWC_c17572/f3p0/1827	0	0	0	0	0	0	0	0	0	0	0	0	0	0	0	0	0	0	0	0	0
i1_HQ_LWC_c3024/f4p0/1882	0	0	5.30716e-08	0	234.057	0	141.573	230.825	232.679	118.363	237.599	47.93	0	40.795	0	72.3662	168.607	335.847	0	0	0
i1_HQ_LWC_c17573/f3p0/2008	1	0	0	5464.29	4671.42	6121.95	2500.1	1650.55	1397.46	3541.55	4079.65	3622.27	6029.61	3897.38	3046.65	10009.6	11536.9	8884.56	3006.95	1421.43	2165.49
i1_HQ_LWC_c17591/f2p0/1731	632.479	784.762	822.207	3765.73	5067.78	5465.02	5831.14	5839.16	5948.74	1944.71	1955.12	2339.13	3843.13	4291.74	3724.05	1849.5	1646.22	1774.57	2394.63	3671.27	3567.3
i1_HQ_LWC_c17608/f2p0/1685	0	0	0	0	0	0	0	0	0	0	1	1	22	10	11	0	0	1	115	26	43
i1_HQ_LWC_c17616/f2p0/2013	1470.75	2347.84	1562.89	184.704	505.957	410.472	419.551	546.994	505.757	103.601	181.811	142.44	253.181	294.051	264.086	253.779	329.911	410.035	242.021	303.157	241.083
i1_HQ_LWC_c3059/f2p0/1895	743.535	627.769	642.319	2999.77	2402.69	3359.56	1250.83	1218.23	1571.57	2383.95	2379.48	2691.13	1141.76	1161.05	1108.98	2327.12	951.047	1266.27	1046.83	938.814	863.153
i1_HQ_LWC_c17696/f2p95/1657	4580	4597	5070	1481	1962	1400	2045	933	748	3138	4796	4345	3066	3945	3267	6522	5197	4213	3748	4112	4354
i1_HQ_LWC_c3076/f2p0/1673	163.894	160.376	118.045	343.832	501.893	547.16	401.837	559.201	431.443	280.034	339.153	320.675	332.458	441.482	416.043	240.894	315.91	600.989	281.53	297.909	288.052
i1_HQ_LWC_c17758/f2p0/1592	1252.9	1304.42	1191.97	3013.42	4229.78	3461.19	1875.04	3095.98	2656.42	2916.43	4084.21	3141.41	1200.14	2134.24	2013.34	3134.42	3015.67	2904.73	2265.13	2122.68	1747.32
i1_HQ_LWC_c17766/f2p1/1571	1316.13	1528.78	1573.26	38.849	841.244	55.4594	14.6747	240.747	10.8299	0	0	3	0	0	0	672.17	234.249	566.307	2	7.42081	0
i1_HQ_LWC_c17843/f2p13/1836	470.849	565.6	549.869	625.923	1055	1034.96	622.61	619	766.475	185	587.943	470.3	248	438.692	540.376	306.518	353.939	414.751	364.395	396	374.578
i1_HQ_LWC_c17867/f2p31/1772	161.145	210.173	395	2568.73	4559.95	3649.69	654.673	1493.48	588.252	2327.97	3154.45	3690.73	291.821	378.83	513.174	5240.02	3457.98	3619.23	243.824	313.597	376.818
i1_HQ_LWC_c3080/f2p1/1528	89.697	75.7526	61.1993	34.2281	36.8625	19.4085	65.5865	22.1978	44.6109	102.374	153.001	96.9214	135.761	120.722	109.849	91.7775	82.2346	77.8316	100.732	119.07	95.9573
i1_HQ_LWC_c1876/f3p0/1865	3.74085	16.451	8.70555	3.15627	67.7869	50.0187	28.8302	15.4769	29.7715	8	13.124	0	75.0814	70.4847	73.4378	76.2365	59.4212	62.8342	105.639	53.499	71.3498
i1_HQ_LWC_c1877/f9p8/1728	1019.68	990.549	1111.13	847.601	570.479	514.255	604.224	674.886	671.622	629.063	732.32	795.37	842.285	1059.34	1081.34	767.689	944.62	1089.03	884.789	794.63	740.254
i1_HQ_LWC_c3100/f2p0/1534	0	0	0	28.1186	0	13.9682	136.011	93.446	36.6254	60.7217	109.881	105.249	198.286	75.8698	53.0113	75.5588	77.2134	98.9986	137.002	225.885	299.423
i1_HQ_LWC_c3107/f3p0/1782	440.696	300.025	371.748	418.687	951.754	669.068	253.421	284.647	301.554	230.026	392.512	240.737	299.188	347.55	292.91	198.362	493.748	609.233	244.849	185.802	248.146
i1_HQ_LWC_c3123/f4p0/1877	0	0	0	0	0	0	0	0	0	0	0	0	0	0	0	0	0	0	0	0	0
i1_HQ_LWC_c9827/f3p0/1593	15.5159	0	5.26136	0	0	0	4.24326	1.06521e-07	0	0	0	0	0	0	0	0	0	0	0	0	0
i1_HQ_LWC_c17984/f2p0/1607	29.0123	27.2679	51.5456	131.028	121.16	84.1902	0	25.5902	0	38.4687	46.3749	77.6469	24.6827	41.6187	36.0693	325.794	131.803	159.41	46.6937	19.6276	77.5294
i1_HQ_LWC_c29675/f2p0/2018	938.371	1088.4	1017.33	922.066	691.365	614.962	913.596	890.144	979	411.578	345.29	285.404	643.136	896.55	874.621	379.555	905.175	998.951	811.311	694.599	883.431
i1_HQ_LWC_c9833/f2p0/1914	1549.36	2203.14	1081.18	369.942	328.29	349.156	402.96	246.39	211.866	607.697	1064.03	828.091	1116.62	1204.54	857.187	613.252	574.537	713.744	945.775	571.473	734.219
i1_HQ_LWC_c29677/f2p0/1823	1.08898	10.8393	14.253	185.812	215.455	319.906	213.723	262.946	166.054	78.1804	176.993	121.588	420.416	252.987	389.095	86.5103	175.943	197.044	450.294	310.337	269.274
i1_HQ_LWC_c9843/f2p0/1952	10378	11940	12565	48085	24092	24233	75856	75220	79205	43495	24495	27195	55802	50767	61192	38940	42930	33936	89474.3	90076.3	100465
i1_HQ_LWC_c9847/f2p3/1628	0	0	0	0	0	0	0	0	0	0	0	0	0	0	0	0	0	0	0	0	0
i1_HQ_LWC_c29679/f2p0/1936	66.0701	71.1819	87.9814	1094.58	629.62	1153.03	234.082	306.721	193.688	925.428	548.354	839.772	93.4156	257.905	141.745	585.273	362.155	339.035	81.3976	245.82	69.8696
i1_HQ_LWC_c3152/f2p0/1672	470.114	593.334	682.975	1148.93	2052.88	2019.42	489.189	476.118	319.117	1034	2279.66	1659.82	862.252	889.063	880.891	1835.1	2565.58	3099.02	894.152	657.399	846.888
i1_HQ_LWC_c29681/f2p0/1990	1161.62	1012.58	1054.8	739.336	665.569	605.818	260.689	393.026	299.13	484.319	412.399	510.276	226.74	208.728	238.388	694.261	161.601	256.173	224.789	180.731	252.973
i1_HQ_LWC_c9868/f2p3/1524	1334.34	1657.96	891.752	570.692	368.871	308.364	19	51.6167	17	650.101	286.675	344.829	43.9471	67.9636	32.9025	287.902	242.955	190.933	49.9684	20	32.9232
i1_HQ_LWC_c9878/f2p3/1629	779	1037	1069	666	818	610	587	759	562	745	566	698	1137	1069	1061	873	658	893	1249	1120	1293
i1_HQ_LWC_c9897/f3p0/1875	32.6549	19.4526	38.9209	79.1789	79.2327	124.974	19.4392	9.70047	9.70686	116.988	152.185	152.585	55.8157	58.8448	54.855	78.1361	320.392	329.631	44.6363	49.0918	25.1354
i1_HQ_LWC_c1881/f3p3/1717	0	0	0	0	0	0	0	1.89379	0	0	0	0	0	1.96549	0	0	1.91816	0	0	1.68488	2.10169
i1_HQ_LWC_c9898/f4p0/1727	318.528	368.474	384.022	245	625	343	147.562	218.655	179	69	153	132	70	115	79	129	248.483	268.372	68	129	136.264
i1_HQ_LWC_c1883/f4p0/1846	311.364	293.838	249.5	369.888	935.705	948.704	431.497	509.253	593.66	224.007	471.503	374.181	498.662	639.604	543.319	440.017	374.016	478.992	462.862	424.024	443.641
i1_HQ_LWC_c1884/f8p0/1998	71.6533	131.708	25.3827	260.813	232.989	302.675	314.591	227.326	150.054	228.808	331.7	264.489	494.189	450.86	405.218	183.795	321.254	496.49	352.058	214.645	343.996
i2_HQ_LWC_c131359/f2p0/2226	0	0	0	99.6354	202.444	169.356	307.498	142.369	158.928	99.1026	83.5467	79.3459	357.748	365.943	361.824	94.0475	190.397	136.053	338.719	278.464	312.868
i1_HQ_LWC_c1885/f3p1/1727	226.603	263.628	252.7	929.65	2028.8	1809.93	1181	1207.83	1115.73	668.641	1628.52	1164.54	2490.07	2161.31	2337.6	1652.91	1560.76	1560.22	2376.73	1714.07	2141.14
i1_HQ_LWC_c9924/f2p4/1611	2888	4005	2570	1020	2112	1131	374	563	441	1916	1976	1904	512	608	805	2866	581	1170	564	509	673
i1_HQ_LWC_c18052/f2p0/1547	2	2	0	165	77	92	14	19	14	191	90	97	4	9	2	106	149	280	0	4	9
i1_HQ_LWC_c18093/f2p0/1628	295.19	303.03	341.401	1664.44	3052.01	3444.05	1227.93	1792.52	1721.05	994.998	1524.17	1139.82	859.041	1223.13	1079.1	1404.48	1154.15	1440.31	921.359	1216.98	1239.44
i1_HQ_LWC_c3153/f2p1/1934	0	0	6.88536	80.0428	61.8008	197.15	7	3	2.13332	28	49.5004	53.9254	19.738	40.6102	40.3191	57	194.799	155.757	21.6771	44.5787	44.3283
i1_HQ_LWC_c1897/f6p0/1954	1	0	2	199.794	345.728	356.964	53.9802	34.9702	43.9519	270.266	582.32	300.877	124	151.875	127	285.935	621.973	514.483	91.7627	122	146
i1_HQ_LWC_c1899/f10p4/1871	312.664	474.369	470.44	289.39	372.363	293.45	442.653	580.097	450.287	123.793	179.048	154.961	271.757	353.087	285.722	555.944	846.028	876.212	399.003	285.095	586.504
i1_HQ_LWC_c1901/f8p4/1624	106.241	174.623	74.9509	3501.71	1500.33	1870.4	4225.43	3477.3	3511.4	2214.8	1842.88	1678.44	3545.46	6453.18	1892.19	1273.33	821.847	1817.7	3670.73	6068.26	3220.33
i1_HQ_LWC_c9934/f2p0/1728	0	0	1.00573	0	0	1.00116	1	0	0	0	0	1.00325	0	0	0	0	0	0	0	0	0
i1_HQ_LWC_c1902/f8p0/1937	3086.91	3722.88	3678.04	600.75	745.82	614.295	219	243.21	233.327	889.393	1170.91	1143.14	1146.91	1085.49	753.102	820.597	660.927	898.719	946.528	742.068	1025.9
i1_HQ_LWC_c1903/f5p0/1797	360.141	935.074	598.277	178.694	254.323	49.3829	54.011	298.709	129.938	61.0318	109.433	31.6194	172.82	173.629	118.593	107.226	434.521	176.858	26.8701	87.0004	0
i1_HQ_LWC_c29686/f2p0/1843	14	12.5303	29.3497	17.2318	6.25751	2.33873	33.9979	25.6361	27.7328	6.29138	9.26803	4.09454	141.105	129.683	208.307	7.58828	27.079	10.2501	180.956	65.5596	88.9521
i1_HQ_LWC_c1905/f3p0/1559	1884.88	2681.08	2387.33	952.433	1087.41	1365.55	1470.83	1554.05	1438.78	748.713	844.713	662.697	653.397	825.872	790.664	581.595	741.198	476.358	701.983	592.157	533.147
i1_HQ_LWC_c10008/f2p4/1627	173.822	177.271	164.645	1284.75	1627.75	1899.22	1078.25	1397.37	1242.87	864.797	976.719	907.227	794.973	1187.57	976.558	1002	1196.73	1204.07	697.9	812.018	768.999
i1_HQ_LWC_c1907/f4p3/1927	985	1087	1151	750	862	1042	340	388	382	525	681	634	595	664	523	397	595	541	545	513	466
i1_HQ_LWC_c1908/f8p0/1914	3005.26	3002.95	4376.47	23.7257	28.8466	42.4331	59.0044	42.9016	38.2145	2.89976e-07	2.22207e-08	31	56.7945	50.8215	42.5187	477.342	172.244	223.012	280.926	280.878	348.749
i1_HQ_LWC_c1910/f3p2/1781	1149.92	1286.65	1089.55	2512.69	4242.15	5383.26	2465.43	2189.59	2554.06	800.695	2208.58	1449.03	1549.04	2206.04	1841.1	795.878	1318.24	1335.44	1321.86	1381.44	1414.87
i1_HQ_LWC_c1913/f6p0/1980	144.092	215.264	162.294	960.477	1855.18	2264.32	336.749	717.069	491.052	611.725	699.508	719.901	501.485	526.881	501.605	490.073	269.105	417.308	515.729	766.73	562.671
i2_HQ_LWC_c534/f45p8/2472	13.9262	14.9582	6.01778	841.868	203.059	585.256	998.889	183.567	461.943	1041.5	494.244	872.225	589.214	603.195	732.386	349.007	420.692	254.676	333.803	426.621	609.868
i1_HQ_LWC_c1914/f5p0/1685	322.941	539.689	389.512	3203.49	3173.8	3867.07	2935.67	2882.58	2622.02	2516.59	3139.51	2902.66	3514.66	3718.27	3170.59	2260.75	2807.46	2677.76	2925.77	2349.98	2643.44
i1_HQ_LWC_c3192/f2p0/1877	380.898	564.215	556.014	242.624	253.006	297.987	152.575	174.213	127.499	169.296	271.147	260.198	491.018	439.286	356.955	255.617	327.528	366.191	429.437	365.497	355.374
i1_HQ_LWC_c1919/f7p0/1724	184.625	350.024	186.396	114.171	286.599	137.887	176.434	567.621	485.488	186.75	373.855	110.445	140.788	139.665	305.382	224.188	350.867	226.78	358.178	142.437	246.559
i1_HQ_LWC_c3245/f3p0/1806	0.000504913	7.42513	0	90.9185	104.089	265.258	0.181617	86.5257	66.1977	0	111.83	147.509	184.824	132.728	195.688	70.4508	235.148	357.116	58.945	99.6016	55.6053
i1_HQ_LWC_c18209/f2p0/1979	7.37488	7.50851	0	402.704	396.712	561.201	559.48	595.531	534.118	462.671	571.643	426.7	311.99	408.647	379.303	263.519	413.539	411.266	379.936	355.551	371.142
i1_HQ_LWC_c29701/f2p0/1901	4156	3952	4720	85	89	69	148	110	133	205	119	131	359	342	303	236	70	164	286	253	212
i1_HQ_LWC_c18215/f3p0/1801	0	1	0	17	6	0	0	0	0	107.161	59.7085	74.2731	0	0	0	230.379	400.464	591.881	0	1	6
i1_HQ_LWC_c10014/f5p0/1963	5.0172	6.32956	2.41975	0	0	0	0	1.23588	0	1.22583	0	0	1.18435	0	2.27669	1.23302	3.61482	1.18156	1.16707	1.25378	2.28142
i1_HQ_LWC_c18225/f2p2/1868	6	0	0	41.9718	52.5346	84.7132	63.7345	107.75	68.1847	149.903	117.542	64.395	77.757	101.851	97.3574	112.293	175.246	110.029	24.3863	57.5105	60.7045
i1_HQ_LWC_c10027/f2p0/1493	599	672	918	502	810	809	514	591	618	243	401	301	357	418	356	233	489	474	386	434	427
i1_HQ_LWC_c29703/f2p0/1801	28.0899	48.7438	41.0215	227.538	286.679	398.762	294.705	176.062	320.579	189.696	327.977	226.206	429.461	268.734	322.271	118.131	103.104	108.289	229.391	151.129	236.555
i1_HQ_LWC_c10030/f2p0/1461	117.485	139.369	126.281	746.856	707.865	693.634	213.531	251.091	222.237	902.992	1018.94	977.53	531.401	584.36	519.71	944.784	824.126	1093.67	406.761	433.757	453.789
i1_HQ_LWC_c29710/f2p0/1725	2541.88	3277.69	2029.03	1299.84	2951.02	3116.44	970.283	1029.65	1022.23	934.1	2183.94	1336.93	2216.18	2173.45	1861.14	1331.16	1875.51	2161.69	1738.29	1442.7	1666.11
i1_HQ_LWC_c29713/f2p0/1889	318.178	356.183	324.552	1403.75	1705.05	1059.39	82.5407	431.62	106	619	535.858	629.4	18.2446	56	40.7434	2199.93	1012.46	1073.54	37	42.0401	54.8453
i1_HQ_LWC_c10042/f3p2/1992	672	666	724	1273	491	649	341	349	399	896	442	680	276	449	433	261	190	153	210	333	252
i1_HQ_LWC_c1920/f12p2/1970	0	0	0	0	0	0	0	0	0	0	0	0	0	0	0	0	0	0	0	0	0
i1_HQ_LWC_c10064/f4p0/1951	936	1247	903	2747	4082	3600	1835	2321	2003	1093	1971	1646	1414	1844	1616	1419	1503	1733	1445	1404	1548
i1_HQ_LWC_c29715/f2p0/1738	922.966	884.952	739.171	167.98	1718.34	400.456	57.0205	242.267	24.529	277.807	490.757	386.153	162.31	181.245	52.0307	2326.07	1602.92	2233.82	325.352	283.251	752.341
i1_HQ_LWC_c1921/f7p0/1966	36.7199	75.5671	46.2084	218.653	409.881	415.128	446.324	541.977	474.702	146.927	144.393	126.257	221.55	210.151	314.554	95.8332	147.161	137.965	286.266	238.745	244.804
i1_HQ_LWC_c29721/f2p0/1751	10.4555	0	28.7758	0	37.3623	5.8346	39.3612	10.7073	14.122	10.4284	0	18.5329	45.1412	5.2355	0	24.5424	6.71762	15.7559	0	27.7528	10.0479
i2_HQ_LWC_c609/f42p4/2536	379.521	411.995	677.718	2169.43	2140.96	2423.41	2034.45	2395.86	2375.58	813.015	1043.14	729.645	1178.76	1442.24	1614.76	680.039	724.798	731.768	1298.32	1098.31	1362.02
i1_HQ_LWC_c1922/f7p0/1816	2.05754	9.08026	2.10475	66.1738	169.973	224.481	87.6986	48.5037	90.2742	429.002	810.547	475.099	113.234	84.0557	99.2858	1186.24	1578.03	840.159	148.174	156.943	182.25
i1_HQ_LWC_c3248/f2p1/1730	0	0	0	0	0	0	0	0	0	0	0	0	0	0	0	0	0	0	0	0	0
i1_HQ_LWC_c1927/f7p0/1974	850.103	868.875	729.168	484.125	439.403	392.537	1010.11	778.315	820.546	386.657	394	325.509	1079.21	997.033	1040.2	565.896	1143.18	1165.88	1434.88	1300.01	1733.82
i1_HQ_LWC_c10073/f3p2/1679	401.482	620.248	495.456	40.5149	100.524	83	69.964	90	88	88	112.896	115.453	240.271	220.944	123	48	69	127.607	420.523	224.037	319.76
i1_HQ_LWC_c18252/f2p0/1804	90	141	150	8	20.1265	15	11.0293	8	19	8.02132	22	41	25	15	23	98	38.0529	29	21.9207	12.0475	35.0498
i1_HQ_LWC_c29725/f2p0/1693	50.0917	97.9929	40.9669	37	58.0111	37.4358	2262.77	2026.79	1588.25	230.136	326.568	175.517	1877.97	1473.84	1385.05	184.547	268.948	387.636	2101.16	1357.88	1863.97
i1_HQ_LWC_c29726/f2p0/1547	2543	3123	2587	1099	942	619	515	740	494	1204	625	847	562	672	726	938	621	417	511	580	608
i1_HQ_LWC_c3283/f2p4/1480	2649.74	2890.66	2660.38	56.2263	269.849	198.509	0	29.1581	35.2165	106.983	197.394	72.2235	21.2482	89.7299	13.9576	100.645	182.613	340.566	70.9372	29.8362	79.8885
i1_HQ_LWC_c18263/f2p0/1853	86.6562	71.9332	72.803	212.489	114.419	448.765	183.156	80.1233	0	16.7726	96.8951	99.1155	328.956	133.895	101.208	35.4476	227.53	192.944	74.7455	143.483	175.734
i1_HQ_LWC_c29729/f2p0/1958	466.126	461.474	691.117	83.4036	191.138	122.275	12.4673	83.0483	153.428	63.418	37.0781	46.5919	106.772	129.875	135.467	32.6435	478.896	457.353	38.7648	63.3133	79.4852
i1_HQ_LWC_c3289/f2p0/1909	136	250	185	1379	1130	1175	958	1016	1057	753	622	585	397	770	746	419	332	331	427	559	454
i1_HQ_LWC_c1932/f8p0/2001	0	16.3625	20.1835	249.916	321.241	316.007	38.2323	73.0219	34.1294	254.371	400.88	309.225	50.445	32.9042	59.9284	412.304	893.389	802.839	67.4146	76.5711	80.0398
i1_HQ_LWC_c18306/f2p0/1450	2353	3409	2793	1742	1629	1629	1364	1704	1790	1011	1152	1078	880	1313	1102	1064	954	1101	711	885	833
i1_HQ_LWC_c29730/f2p0/1739	1723	2302	1715	812	261	250	1204	1373	1407	756	375	441	2003	2119	2081	226	835	614	1661	1785	1858
i1_HQ_LWC_c29731/f2p0/1677	26120.2	25296.8	34970.8	4065.96	13206	5265.03	3794.43	3518.48	3006.99	5502.78	8850.24	7172.76	1002.22	1211.96	1466.3	30522.5	16111.3	14808.4	3302.63	1976.55	2914.86
i1_HQ_LWC_c1934/f5p0/1987	1340.73	1854.95	2746.53	100.985	28.1697	75.5314	1286.68	1337.67	1127.7	199.436	63.5936	87.7585	1688.29	945.364	1549.02	84.2783	74.9321	51.1865	1678.77	1189.74	1471.41
i1_HQ_LWC_c10147/f3p4/1684	48.5335	24.4802	27.1821	443.546	419.785	368.288	128.103	85.2749	78.9819	171.563	263.091	213.632	78.1141	82.0781	84.4456	346.443	258.336	710.788	295.319	224.877	307.93
i1_HQ_LWC_c10150/f3p0/1916	54	96	67	92	24	51	436	376	412	62	80	53	414	581	427	29	126	104	336	363	312
i1_HQ_LWC_c1935/f6p4/1820	396.774	636.133	437.423	1010.76	1383.66	1138.61	949.118	600.935	664.302	1820.33	3188.04	2146.35	1268.2	1180.21	1361.62	1908.83	4462.98	3413.41	1597.62	1288.62	1357.35
i1_HQ_LWC_c1936/f8p0/1955	2	5	3	4	8	68	119	122	79	19	59	94	562	385	408	44	34	55	284	184	514
i1_HQ_LWC_c29733/f2p0/1448	188	165	139	1469	1582	1498	558	376	417	1474	1846	1810	1512	1364	1351	1121	860	921	1034	862	1052
i1_HQ_LWC_c3315/f2p0/1688	0	0	0	7.25525	21.5192	5.25834	0	9.97283	7.46868	27.1312	16.4292	18.2365	16.5994	17.5627	0	3.84408	12.049	16.8829	10.2544	13.4088	31.9643
i1_HQ_LWC_c1937/f8p4/1735	68.7571	9.62877e-05	93.7365	135.514	468.9	415.649	1176.23	1359.27	1186.92	115.519	308.366	221.301	1150.83	1186.26	904.609	201.554	375.128	657.692	1267.52	971.027	1463.58
i1_HQ_LWC_c3324/f2p0/1793	1250.95	960.537	945.295	320.881	247.553	298.049	216.83	41.9772	21.268	125.27	93.4379	231.231	439.578	317.813	344.935	394.093	177.422	296.218	354.45	94.3079	410.286
i1_HQ_LWC_c1938/f10p0/1774	2256.88	2255.37	2109.08	5043	6718.62	7179.73	11343.4	12430.5	12486.2	2587	3600.05	3326	7474.86	9211.75	9476	3320.13	3417.66	3325.47	7673.34	7433	8319.91
i1_HQ_LWC_c29735/f2p0/1665	405.865	687.884	413.752	660.331	736.383	610.026	983.411	974.822	1041.74	504.569	687.957	544.642	989.827	1062.13	1218.45	695.583	485.187	415.693	580.255	769.565	974.046
i1_HQ_LWC_c1941/f4p0/1729	813.083	1077.74	644.21	343.536	366.514	253.433	93.6615	147.732	69.3041	209.044	140.395	377.087	1012.13	649.651	469.15	242.076	184.534	301.041	137.026	130.202	116.149
i1_HQ_LWC_c3335/f2p0/1658	376.797	534.372	760.186	179.267	135.375	194.753	237.397	324.338	320.48	87.6384	145.665	56.2113	163.678	237.987	256.997	137.224	132.362	177.712	131.813	197.769	176.225
i1_HQ_LWC_c29737/f2p0/1779	84.5469	109.386	122.386	1392.23	692.804	1591.35	1072.01	1105.91	1704.41	993.816	1227.44	828.307	423.805	901.66	699.568	734.066	639.194	456.158	459.907	460.462	582.783
i1_HQ_LWC_c29740/f2p0/1686	0	0	0	0	0	0	0	0	0	0	0	0	0	0	0	0	0	0	0	0	0
i1_HQ_LWC_c29742/f2p0/1676	29	47	35.601	420.708	233.08	292.084	7.26845	3	5	428.143	495.427	235.606	10.7871	12	17.8709	254.086	2219.45	2073.77	18.9283	13	8
i1_HQ_LWC_c3340/f2p0/1981	139.912	155.056	142.416	160.808	417.974	610.962	51.716	50.5007	76.004	82.9686	170.829	72.789	190.37	211.061	262.035	64.6789	632.076	571.534	169.635	202.286	185.241
i1_HQ_LWC_c10151/f2p20/1699	114.528	135.873	112.795	253.821	522.825	264.174	22.058	26.1891	14.5941	118.435	118.995	164.41	3	20.3087	17.1126	172.569	28.4647	60.9737	14.4292	13.5848	11.0981
i1_HQ_LWC_c10157/f3p0/1976	156.415	324.38	123.061	76.8217	97.0076	37.8507	34.4742	156.393	68.1085	39.6176	121.687	86.4348	169.57	145.611	95.1417	40.7247	228.404	166.436	160.368	165.691	121.034
i1_HQ_LWC_c18391/f2p0/1740	1778	2059	1681	890	2125	2248	1239	1472	1498	416	974	710	824	1041	942	564	921	922	896	785	709
i1_HQ_LWC_c18500/f3p26/1636	107.961	111.452	118.86	797.582	734.125	923.631	261.422	296.867	230.907	1942.01	2431.11	2161.82	553.171	608.613	543.046	1237.91	1404.25	1232.93	679.556	525.642	486.975
i1_HQ_LWC_c18504/f2p3/1636	423.419	623.901	482.039	217.861	522.206	562.376	168.355	236.856	221.427	74.6204	89.8738	46.3361	247.725	300.284	345.866	58.8715	493.662	492.184	265.74	251.71	234.32
i1_HQ_LWC_c1944/f4p0/1799	1327.3	1722.42	1679.15	3328.51	5034.67	7144.77	5596.23	5530.72	5265.35	2816.76	4686.63	3929.98	5242.59	5916.18	4418.03	3238.89	3204.18	3001.2	5619.93	4773.16	5830.3
i1_HQ_LWC_c18536/f2p0/1913	499.189	682.281	432.125	138.952	344.332	357.099	345.805	275	429.551	99	204.62	115	420.074	485.921	494.766	181.547	385.052	466.469	487.769	397.155	371.181
i1_HQ_LWC_c3353/f2p2/1575	1.04549	0	1.05449	1.02617	1.03409	2.12694	0	3.07212	1.02463	0	0	1.03203	0	1.03804	1.02485	2.07096	0	0	1.02941	1.03836	0
i1_HQ_LWC_c18545/f2p0/1773	15.0797	17	24.902	582	187	221	423	374	296	216	87	247	439.814	403.762	459	451	458.381	526	751.885	708.732	931
i1_HQ_LWC_c18562/f2p4/1904	1188.74	1469.8	1219.84	1311.69	2841.72	3395.8	1537.01	1890.92	2085.36	496.705	1035.8	585.978	812.195	1281.02	1353.58	398.497	557.611	491.054	825.679	894.831	982.373
i1_HQ_LWC_c18580/f2p0/1835	103.619	235.062	132.519	601.023	760.128	1281.11	874.121	810.328	780.742	595.122	1085.53	916.987	1114.25	1774.87	533.835	931.836	1791.49	1497.15	1100.33	924.111	991.074
i1_HQ_LWC_c18618/f2p1/1603	0	0	0	0	0	0	0	0	0	0	0	0	0	0	0	0	0	0	0	0	0
i1_HQ_LWC_c18666/f3p2/1826	675.141	637.004	664.381	404.707	421.097	476.07	806.093	766.527	788.184	331	500	490.921	1616.28	1584.48	1866.99	543	683.972	765.067	2216.44	1227.05	1792.68
i1_HQ_LWC_c18719/f3p13/1974	174.035	0.019469	14.2835	328.833	731.083	680.928	273.715	299.045	395.342	163.666	126.751	72.8508	251.646	450.206	506.2	17.7591	1488.37	1877.45	253.909	270.86	520.56
i1_HQ_LWC_c18730/f2p0/1820	11.2737	0.767218	0	585	107.101	153.715	451.194	359.994	379	273.086	56.1256	133.757	84.8494	154.989	78.3339	67.0508	108.46	143.734	52.2255	77.7631	78.8638
i1_HQ_LWC_c18773/f5p2/1920	3123.2	4378.56	3087.34	143.582	85.1143	121.86	614.197	760.084	893.996	72.9969	38.6699	102.883	650.634	624.25	612.859	71.9946	63.649	31.4174	941.488	715.798	786.079
i1_HQ_LWC_c1960/f6p0/1655	1127.12	886.251	863.845	588.327	1095.88	868.837	681.599	504.301	563.936	375.682	650.471	507.63	803.119	1012.57	936.177	698.303	617.966	800.896	496.567	668.847	443.596
i1_HQ_LWC_c1962/f5p0/1805	797	1259	965	487	701	470	406	487	454	221	387	298	204	293	293	275	274	297	271	356	228
i1_HQ_LWC_c18786/f2p0/1732	0	0	0	10.1986	4.82147	4.60119	10.7888	14.4188	6.42991	8.96977	3.66659	7.87945	7.04836	4.98466	3.63729	2.40447	0	4.65269	1.27309	3.77377	2.43882
i1_HQ_LWC_c18827/f2p0/1833	43	69	42	50	23	22	1593.32	1521.94	1872.6	0	1	1	416	638.692	955.58	1	3	5	607.626	863.675	691.655
i1_HQ_LWC_c3366/f4p0/2001	0	0	0	0	0	0	30.132	10.8823	7.36558	0	0	4.58816	0	2.36762	5.49677	6.7881	2.58276	0	0	21.5487	6.34414
i1_HQ_LWC_c3368/f2p7/1992	334.184	335.159	367.28	450.652	932.013	830.506	304.334	349.744	327.886	206.767	224.517	298.295	172.809	427.607	335.06	340.199	257.104	387.752	203.192	300.752	127.766
i1_HQ_LWC_c3370/f4p0/1811	0	0	1	8	38.6207	20	3	30.0462	52.4273	62	155.811	57.3182	412.317	244.956	524.829	166.631	594.347	821.13	1540.76	754.797	724.496
i1_HQ_LWC_c3372/f3p3/1580	0	13.8125	0	40.1915	55.502	17.3169	0	20.4833	0	200.62	128.427	374.938	0	10.2391	0	128.862	311.305	168.665	0	0	28.3457
i1_HQ_LWC_c3379/f2p0/1905	1930	2654	1869	4745	2074	2326	3905	4799	5411	2258	1464	1764	1691	3329	2946	678	917	732	1375	1978	1951
i1_HQ_LWC_c3384/f2p0/1719	1801.8	1958.77	1593.9	2937.2	2520.11	3374.4	1593.03	1384.63	1242.83	1100.87	1707.11	1969.23	1593.24	1678.53	1877.4	876.63	777.191	1173.32	1345.31	939.508	917.084
i1_HQ_LWC_c10168/f2p0/1913	0	0	0	0	0	1	0	1	0	0	0	0	1	1	0	0	1	0	0	2.0025	0
i1_HQ_LWC_c3391/f3p16/1695	1121.62	1975.73	1334.58	2745.93	2693.18	3836.44	2904.02	3910.62	3932.44	795.555	1797.63	1315.97	1262.65	2120.51	1355.28	1389.69	1735.67	2233.31	844.726	1465.97	1387.71
i1_HQ_LWC_c1974/f7p0/1613	1315.89	1580.92	1403.93	3684	2939	2895.92	1282.76	1401.96	958.952	4642.88	4189.86	3343.96	1586.98	2002	1867.9	5502.78	4384.85	4365.97	2217.95	1546	2049.97
i1_HQ_LWC_c18867/f2p0/1580	11.235	5.46619	0.50247	82.1682	27.8185	98.321	94.1529	18.94	53.9254	170.644	151.853	123.765	440.86	271.118	174.237	75.1885	93.2793	91.4419	330.918	108.975	313.082
i1_HQ_LWC_c1975/f18p0/1981	1410.66	1511.66	1373.26	10720.9	12577.7	11588.6	7283.92	8318.57	8588.74	5131	7066.54	6483.8	6081.59	8610.09	8245.18	5501.89	4144.68	4533.7	5062.04	5567.36	5314.25
i1_HQ_LWC_c1976/f3p4/1875	1	0	0	0	0	0	0	0	0	0	0	0	14	0	7	1	0	0	1	0	0
i1_HQ_LWC_c1978/f6p0/1748	3033.33	3839.58	3320.43	2669.14	3535.38	3264.76	2813.29	3390.29	3466.28	2745.53	2578.23	2376.69	3174.69	3291.33	3856.74	2654.95	2123.14	2208.1	2732.72	2811.65	2591.85
i1_HQ_LWC_c18880/f2p0/1895	318.138	523.157	314.7	40.4399	25.5617	24.1745	420.556	417.696	369.077	158.4	82.7295	55.9663	1190.89	943.048	1018.64	83.0755	125.723	69.3439	1070.31	803.488	706.842
i1_HQ_LWC_c29746/f2p0/1914	23.8588	17.6885	47.8138	0	0	14.1061	23.3352	52.0596	23.0422	0	0	6.20791	144.815	129.781	88.7973	4.88171	4.11779	13.8272	150.714	103.001	116.907
i1_HQ_LWC_c29747/f2p0/1815	2789.99	3883.99	3609.98	295	67	95	232.96	221	174	580	191	319	582	475	623.995	112.983	143	149.786	654	431	374.984
i1_HQ_LWC_c3448/f3p2/1795	88.5651	185.76	204.699	474.336	439.905	602.368	502.246	511.834	492.517	405.336	298.815	322.62	515.191	582.05	583.558	142.974	493.817	560.948	353.415	435.551	462.046
i1_HQ_LWC_c18909/f2p8/1574	161.559	215.548	139.144	247.153	452.369	409.303	299.099	244.432	274.573	431.416	1435.65	828.233	565.354	544.539	470.711	705.699	1472.88	2362.37	711.529	468.667	524.035
i1_HQ_LWC_c1983/f6p0/1996	201.093	262.667	250.387	2147.71	1890.14	2336.01	2026.61	2223.97	2320.67	1554.37	1289.3	1442.97	806.235	1357.45	1314.41	1018.45	732.707	708.032	684.813	820.204	832.772
i1_HQ_LWC_c1984/f7p0/1830	539.066	586.531	533.998	394.634	820.111	720.231	392.752	499.202	431.68	218.764	597.735	382.097	952.972	878.866	758.307	388.398	703.839	822.737	1115.84	769.53	1054.09
i1_HQ_LWC_c18937/f4p0/1875	104.955	77.4103	215.805	510.68	795.316	1147.3	209.034	218.773	182.977	511.978	751.099	455.771	331.783	390.844	479.085	368.904	1991.1	2507.4	358.648	288.733	293.117
i1_HQ_LWC_c18969/f3p0/1491	476.467	950.479	557.458	3695.92	2990.1	4356.8	3349.15	2781.36	2957.02	1741.37	1993.07	1722.68	4173.68	4411.94	2599.75	2589.03	1769.62	2282.26	3198.21	2529.25	2433.46
i2_HQ_LWC_c131864/f3p1/2436	0	0	0.812204	0	0	0	0	0	0	0	0	0	0	0	0	0	0	0	0	0	0
i1_HQ_LWC_c1985/f4p0/1751	270.962	502.47	746.523	110.771	89.9883	55.8582	104.084	59.015	60.8874	65.9628	47.901	37.0151	113.002	235.833	222.651	40.573	282.199	133.713	61.3312	61.8383	151.874
i1_HQ_LWC_c29755/f2p0/1921	130	180.332	139.785	212.85	387.649	408.081	5	47.9083	1	188.009	364.957	232.836	6	20	8	228.302	405.907	537.285	13	0	20
i1_HQ_LWC_c1986/f7p1/1942	175.073	199.97	157.748	476.405	996.618	734.136	600.634	825.424	782.243	470.3	712.595	533.529	341.461	505.218	562.007	577.503	625.543	495.781	455.284	309.158	488.303
i1_HQ_LWC_c29756/f2p0/1497	610	710	1016	1920	1222	1025	628	567	516	2012	1251	1399	254	281	419	1828	1418	755	294	200	188
i1_HQ_LWC_c1989/f7p0/2009	0	22.198	27.61	62.5913	100.723	95.8647	0	36.473	20.978	126.007	270.643	145.834	4.30643	0	12.0147	40.0866	517.038	433.351	13.2548	7.74414	21.4669
i1_HQ_LWC_c1991/f6p6/1584	734.303	769.33	616.441	206.756	137.199	110.531	894.036	287.166	334.9	188.681	291.018	330.463	1449.75	1622.67	1293.49	681.457	246.421	544.688	1884.89	1272.93	1434.79
i1_HQ_LWC_c19038/f2p2/1554	1898.63	2002.03	1991.24	2722.52	1964.52	2951.14	16647.2	14694	16665.1	1279.88	1094.87	1418.26	27471.5	27954.4	24211.1	1090.98	1528.69	1484.87	29719.2	18039	22478.2
i1_HQ_LWC_c19074/f2p0/1925	40.5102	22.5339	28.0121	638.725	1086.89	993.233	324.277	496.425	398.989	444.023	1083.69	625.669	219.963	307.402	337.973	447.806	1027.17	964.585	280.576	208.401	231.697
i1_HQ_LWC_c19119/f2p0/1887	0	0	0	4.09086	0	3.61486	0	2.95255	0	1.05955	11.0436	6.64921	2.27207	12.3108	2.49348	7.22479	34.6241	50.7662	10.6757	5.93206	3.62079
i1_HQ_LWC_c10217/f3p0/1782	84.5115	47.8589	62.3605	482.83	314.73	332.055	759.445	898.18	682.646	1257.17	748.413	615.045	1832.81	1560.32	1904.5	259.356	358.899	356.66	1935.92	1193.48	1562.71
i1_HQ_LWC_c19206/f2p0/1829	52.7271	101.641	123.066	6	8	28.5868	21	19.9177	44.458	8	77.8401	22.7352	32.3063	26.2762	52.4488	115.216	392.94	452.329	41.2407	31.3579	36.7106
i1_HQ_LWC_c29767/f2p0/1929	431.96	433.084	623.701	969.996	1337.17	1435.29	1857.71	1239.86	1359.82	1422.6	574.267	956.457	893.042	1146.54	1541.46	3239.49	1751.64	3216.52	4502.13	4216.56	5319.14
i1_HQ_LWC_c29768/f2p0/1863	0	0	0	0	0	0	5	13	22	0	2	0	1465	1166	566	1	0	0	919	483	187
i1_HQ_LWC_c19210/f3p0/1554	0	0	0	0	0	0	32	6	12	3	2	2	14	25	22	60	41	53	137	124	150
i1_HQ_LWC_c29770/f2p0/1455	263	314	406	357	381	443	445	484	535	202	346	285	628	483	514	316	471	447	671	502	642
i1_HQ_LWC_c10269/f3p0/1834	1446.01	1754.88	1523.53	1079.32	1398.18	1456.03	1483.02	1672.71	1521.7	1061.84	1198.36	1121.78	2215.21	2116.64	2153.43	953.507	1218.42	1265.68	2412.15	1878.8	2470.62
i1_HQ_LWC_c29775/f2p0/1993	8	1	4	9	37	15	52	97	44	4	13	9	10	34	11	156	102	112	48	30	40
i1_HQ_LWC_c1994/f9p4/1940	0	0	0	0	0	0	0	0	0	0	0	0	0	0	0	0	0	0	0	0	0
i1_HQ_LWC_c10280/f4p58/1973	636.156	1096.92	601.602	188.482	307.51	105.803	205.091	389.54	309.597	78.4831	72.3703	119.96	132.969	442.897	307.019	59.0889	127.475	189.495	227.272	204.064	164.462
i1_HQ_LWC_c10283/f2p0/2025	829.908	1233.04	905.069	453.213	357.985	441.788	532.515	410.572	347.799	1214.84	1078.15	1131.36	1019.85	743.092	776.658	733.236	584.848	719.517	814.189	650.704	632.521
i1_HQ_LWC_c3460/f2p3/1879	38.0945	47	42.1348	319	177	229.575	29	42	33	365	194	289	46	55.0863	43.1729	246	75	126.559	39.1557	41.2267	78.6941
i1_HQ_LWC_c10308/f2p4/1959	443	459	582	62	137	86	94	75	101	48	94	60	60	58	100	77	55	53	60	60	45
i1_HQ_LWC_c19286/f2p0/1913	3219.22	4201.52	4479.81	1785.8	713	770.63	1045	1180.18	1053.62	1113.35	727.681	609.373	1152.62	1290.91	1111.36	670.946	1084.43	889.564	769.1	844.151	967.008
i1_HQ_LWC_c10332/f2p3/1670	506	564	682	290	508	431	298	226	301	176	260	190	114	153	223	479	256	432	281	205	221
i1_HQ_LWC_c2001/f6p0/2005	165.534	161.052	28.6256	428.902	388.651	502.93	217.934	188.903	252.721	532.196	535.273	506.817	392.337	353.948	377.241	269.773	390.194	243.705	164.407	196.018	239.56
i1_HQ_LWC_c3484/f3p0/1894	27.9455	17.5356	20.8725	8.58173	0	6.40938	11.6153	13	15.3752	4	0	0	1.15209	2.04314	6.43446	2.05786	3.75027	11.6375	27	6.91899	15.659
i2_HQ_LWC_c901/f3p4/3078	264.538	464.421	303.295	1139.26	1307.49	1706.52	1623.18	1451.04	1935.66	1007.39	1024.73	1046.62	1508.1	1535.43	1321.57	745.488	515.787	538.9	789.672	1120.61	1006.21
i1_HQ_LWC_c10336/f3p3/1633	2210.54	1694.76	1768.65	578.494	713.074	642.719	548.876	531.794	470.748	850.709	653.193	664.697	662.062	395.076	689.636	636.221	665.527	481.249	570.704	396.56	594.253
i2_HQ_LWC_c923/f21p1/2263	403.54	456.095	407.859	448.653	1449.55	585.686	436.989	490.454	355.759	421.149	1980.93	1940.65	887.817	896.303	981.191	2861.02	2382.03	3240.74	1199.29	914.576	1525.97
i1_HQ_LWC_c10389/f2p6/1709	137.612	227.145	190.867	347.932	1183.3	890.696	425.864	526.232	394.275	202.006	350.843	338.481	360.19	454.823	371.494	503.171	603.687	486.917	759.005	278.398	645.047
i1_HQ_LWC_c10404/f2p7/1670	22.1047	36.4792	4.48234	359.282	797.301	452.83	164.865	184.078	82.6102	762.005	1107.66	382.43	383.166	261.127	278.951	1336.51	596.708	736.665	418.956	378.974	372.549
i2_HQ_LWC_c946/f35p7/2282	562.855	608.64	547.219	337.093	314.258	423.937	230.581	333.311	156.934	277.842	463.037	279.49	387.201	316.53	276.509	458.119	1014.13	1003.2	418.202	238.962	369.952
i1_HQ_LWC_c3494/f2p0/1777	1668	1746	1795	936	1700	1296	1055	898	916.997	517	624	573	1490	1283	1374	1039	1182	1158	2251	1377	1924.84
i1_HQ_LWC_c29782/f2p0/1714	0	4	0	13.1402	0	0	1144.16	891.921	756.214	0	1.00887	2.00615	3606.26	2592.5	2503.27	0	6.03291	2.00938	6114	2291.84	3159.89
i1_HQ_LWC_c19402/f2p23/2029	22.4426	55.852	39.5063	0	1	0	14	29	49.1949	10.0391	13	7.04634	59.6177	8.02892	54.1421	10	21	12.0362	87.298	100.113	61.1702
i1_HQ_LWC_c10429/f5p1/1861	0	0.0312428	0.0454889	47.4309	12.8837	122.12	76.4335	150.214	76.7268	9.83664	58.0539	41.331	283.386	135.839	331.19	9.52234	11.9381	10	186.758	108.538	275.056
i1_HQ_LWC_c19420/f5p0/1790	515.875	476.625	447.543	627.487	808.652	821.415	766.295	702.909	545.268	440.8	894.214	358.794	1631.05	1384.05	1382.27	576.813	1607.87	1295.71	1223.29	1110.19	1301.16
i2_HQ_LWC_c1001/f60p3/2365	368.562	580.379	549.019	1465.72	1377.03	795.327	715.14	717.52	390.677	1999.49	2080.9	1604.79	115.105	388.498	388.562	735.595	1585.28	1721.73	282.327	377.753	241.514
i1_HQ_LWC_c19493/f2p4/1776	32.1159	4.8632	25.7321	67.705	47.488	27.6528	48.428	49.3932	71.0029	13.6708	28.7334	68.1835	18.8699	69.5671	49.4819	6.021	17.7745	44.4903	29.1489	64.0975	75.6092
i1_HQ_LWC_c19515/f2p0/1710	1497.01	1520.57	1762.63	5774.63	2160.64	3417.41	4596.46	3906.42	5407.19	2901.96	1950.57	2440.39	1260.57	2411.2	2241.17	1357.73	1216.53	1067.85	1410.38	2113.57	1458.54
i1_HQ_LWC_c19524/f2p0/1659	213.763	64.527	6.60394e-05	521.434	630.558	661.789	485.367	378.658	397.413	52.3552	424.828	63.2002	262.263	536.3	648.308	398.811	730.266	538.042	673.323	610.104	727.046
i2_HQ_LWC_c1013/f31p8/2733	7.20136	0	1.31253e-08	71.6867	30.9775	90.1558	0	7.15492	35.0653	123.063	122.855	17.5809	69.8594	135.511	298.869	364.41	926.482	881.308	1198.52	560.695	674.005
i1_HQ_LWC_c19528/f2p2/1444	122.766	163.49	131.809	156.144	293.987	320.655	249.131	117.672	166.931	140.802	152.997	117.659	470.551	487.584	396.063	91.223	327.189	427.257	573.749	440.719	536.111
i1_HQ_LWC_c2008/f3p0/1899	443.293	674.344	527.123	401.507	456.044	415.249	437.432	468.145	438.16	278.022	201.329	249.582	335.574	414.326	456.001	219.872	264.641	254.767	590.02	452.011	436.31
i2_HQ_LWC_c1019/f25p7/2654	324.656	246.626	205.742	1.03501e-06	0.104961	283.632	422.198	17.6662	150.83	166.912	297.952	178.251	274.001	255.647	1426.92	236.471	681.1	213.659	1168.83	760.679	1290.87
i1_HQ_LWC_c29785/f2p0/1820	5	10	15	285.75	237.736	234.195	1326	1314.38	810.721	507.059	1007.27	539.141	1025.01	1076.75	1008.64	490.667	1768.46	1674.11	1795.79	1177.13	1123.04
i1_HQ_LWC_c29788/f2p0/1868	0	11.2121	23.5869	11.7502	7.3191	12.6089	10.2818	0	0	18.212	13.3854	8.82654	15.267	8.27904	1.08789	19.6998	24.6657	7.5296	19.1936	12.547	0
i1_HQ_LWC_c29789/f2p0/1619	42	74	83	54	108	128	84	88	86	18	106	17	263	293	228	32	101	132	155	175	173
i1_HQ_LWC_c10453/f2p0/1576	41.1311	80.1702	56.4384	237.325	244.491	272.808	32.8474	39.384	46.5481	1091.4	1150.12	809.538	462.117	363.512	433.093	525.847	1290.08	1133.62	266.383	167.627	157.546
i1_HQ_LWC_c29790/f2p0/1471	332	329	337	581	1699	1140	289	380	248	839	942	997	309	251	256	1141	696	815	412	312	457
i2_HQ_LWC_c1042/f43p2/2841	61.4429	177.933	146.785	122.925	216.963	218.202	204.55	449.728	705.659	168.307	604.822	202.039	70.3476	189.799	294.691	453.418	1688.07	1105.62	275.322	302.779	160.489
i1_HQ_LWC_c29791/f2p0/1424	1922.25	1738.21	1783.24	1128.05	1455.77	1784.31	1537.87	2975.4	2486.76	1577.57	922.129	686.794	1336.31	1643.28	1672.35	3558.99	1126.46	1495.09	1482.18	1265.17	1237.59
i1_HQ_LWC_c2024/f4p0/1576	501.627	568.057	485.086	1983.49	3636.39	4035.41	1482.49	1590.43	1450.5	779.884	767.191	651.89	608.787	917.319	1294.84	608.188	986.446	2124.43	578.432	931.155	676.777
i1_HQ_LWC_c2028/f5p0/1587	3637.99	4263.71	3685.37	6748.19	5192.15	5837.67	4264.55	5192.51	4672.42	7908.94	5333.62	5625.42	3242.88	3798.14	4447.25	6459.79	3882.35	4128.83	3327.04	4157.44	4742.31
i2_HQ_LWC_c1056/f33p3/2458	1485.21	1274.06	1048.61	747.4	572.745	460.011	1523.51	1353.33	1429.65	1205.55	1023.65	1063.6	2395.65	2519.15	2767.01	1106.7	1436.6	1299.57	2018.2	2026.16	2013.83
i1_HQ_LWC_c29794/f2p0/1578	247.024	256.146	242.163	627.35	741.724	656.577	568.299	792.627	736.78	372.813	489.957	420.502	649.422	685.955	747.091	306.54	453.331	457.887	518.751	525.879	628.041
i1_HQ_LWC_c2031/f12p1/1804	246.793	387.246	249.669	5845.11	8090.24	7260.4	2358.61	1549.65	1329.87	3530.14	5064.3	4578.76	1693.84	2398.06	1875.14	3295.19	2830.06	2869.05	1200.06	1537.6	1542.6
i1_HQ_LWC_c2036/f4p7/1691	0	0	0	0	0	0	0	0	0	0	0	0	0	0	0	0	0	0	0	0	0
i2_HQ_LWC_c1060/f41p11/2390	376.214	393.517	374.234	654.237	1455.64	932.328	1305.13	1495.72	1584.16	900.342	1938.28	1347.55	986.998	1138.78	1345.35	1014.23	839.935	1076.81	2464.44	1951.45	2308.86
i2_HQ_LWC_c1074/f42p7/2261	2183.65	2825.92	2403.57	323.616	358.595	137.96	327.019	620.022	294.453	276.012	405.827	274.332	383.577	865.549	581.368	323.798	563.323	610.988	827.658	406.876	420.514
i1_HQ_LWC_c19570/f2p0/1969	38137.4	34975.6	35507.5	303	237	233	1813.04	2316.79	2273.61	644	314	539.899	4181.52	3941.29	5012.6	463.287	1055	857	6729.88	4131.39	5973.97
i2_HQ_LWC_c1123/f24p3/2703	499.194	528.147	456.569	1124.32	2028.36	2225.03	2016.15	1829.1	2518.68	430.367	738	460.808	2741.18	3067.14	2802.31	351.036	2170.23	2038.37	2050.49	1845.32	2113.41
i1_HQ_LWC_c10458/f2p0/1910	62.4379	54.926	98.1309	3.38346	28.3091	22.0667	22.7496	35.5316	53.6218	0	19.8883	12.439	58.1568	15.72	25.2222	24.7826	2.2774	13.8135	77.3404	58.2457	48.3228
i2_HQ_LWC_c1128/f35p6/2556	1003.97	1156.46	1136.37	2224.44	3620	3131.57	10635.9	14625.8	13690	854.454	1595.37	1118.11	7273.12	6439.03	8145.66	982.841	2014.44	2381.62	7012.52	6347.85	8205.77
i1_HQ_LWC_c10462/f2p7/1854	307.744	420.094	345.891	2565.54	3953.42	3732.1	1220.4	1476.64	1455.87	961.693	1513.26	1383.64	870.757	1413.49	1171.06	1276.39	1126.28	1070.75	700.061	758.743	849.211
i1_HQ_LWC_c19655/f2p2/1670	91.7537	105.441	98.6501	182.384	195.086	167.658	1651.08	916.879	776.353	416.896	772.237	725.337	2192.82	2040.15	1537.04	1009.67	525.905	604.03	3117.51	1467.3	2267.67
i2_HQ_LWC_c1129/f16p5/2427	11.3737	2.41989e-06	0	0	0	6.94456	0	0	0	11.311	13.6489	19.0878	89.4459	74.2829	58.9642	5.96426	51.2129	79.4004	69.69	23.1802	15.0587
i1_HQ_LWC_c19664/f2p2/1560	11787	14815.9	12955.8	230.191	70.0001	251.975	149.788	125.662	242.879	160.949	184.783	213.086	201.927	100.758	252.01	479.845	1245.75	621.39	317.441	150.432	420.464
i1_HQ_LWC_c19667/f2p0/2000	68.8957	130.586	81.2623	94.2122	42.511	63.5904	147.517	106.877	121.538	18.4907	49.5252	48.8329	53.1758	92.506	87.8764	25.141	44.9414	75.4218	60.4079	67.7802	84.3166
i1_HQ_LWC_c19681/f2p0/1768	300.96	397.357	262.571	384.38	1361.6	825.139	324.939	712.389	377.977	202.793	286.162	108.824	346.202	350.628	436.75	272.799	2404.28	2818.39	588.128	566.761	506.88
i1_HQ_LWC_c19683/f2p0/1580	3769.34	3866.35	3481.8	9701.98	12172.9	11807	12929.9	13062.9	13460.9	9686.99	11938.9	10191	9644.76	11216.8	10513.9	4274.95	3039.95	2830.96	6950.89	7732.85	7950.98
i1_HQ_LWC_c10471/f2p6/1878	11.1393	0	0	62.7252	8.70483	45.0823	18.5396	110.207	66.1732	32.8389	6.39162	55.4261	79.7733	96.2562	54.7058	16.245	3.51801	27.4838	80.5019	23.521	36.8416
i1_HQ_LWC_c10479/f3p0/1748	0	0	0	0	0	0	0	0	0	0	0	0	0	0	0	0	0	0	0	0	0
i1_HQ_LWC_c29796/f2p0/1717	0	0	0	0	0	0	0	0	0	0	0	0	0	1.34508	0	0	0	4.11749	0	0	0
i1_HQ_LWC_c10481/f3p1/1941	1269.27	2025.93	1731.12	532.556	1356.33	1264.33	395.016	504.276	413.063	529.134	1573.79	808.073	664.277	527.468	847.771	480.503	4788.92	4646.09	843.369	597.693	732.078
i1_HQ_LWC_c2041/f6p3/1956	2270.63	2384.4	1908.24	3728.08	4299.47	4671.35	6750.21	6823.29	6684.94	2232.93	2458.84	2827.14	6880.83	8186.67	7065.86	2391.18	2291.46	1986.85	6555.37	5847.01	5948.24
i1_HQ_LWC_c3538/f2p17/1660	2	1	4	10	3	5	13	4	5.00003	5	7	2	7	3	8	2	5	2.00003	3	2	3
i1_HQ_LWC_c2044/f5p0/1991	325.915	184.216	314.72	18.0097	404.403	404.505	341.446	495.463	525.213	8.63486	107.523	39.3124	42.9347	224.933	364.485	134.525	182.263	116.471	190.154	191.611	119.063
i1_HQ_LWC_c10483/f2p0/1983	34.3807	64.2319	45.6172	538.913	519.998	605.015	869.121	1207.96	850.893	802.307	1129.4	979.386	1000.96	945.727	1522.12	1086.59	1157.87	1152.66	1273.27	1193.47	1169.58
i1_HQ_LWC_c3547/f2p14/1747	170.102	198.793	166.07	310.922	205.134	278.319	127.732	100.137	60.8062	354.321	332.417	386.145	890.708	931.669	812.586	978.817	1458.95	1213.12	1131.99	777.715	930.411
i1_HQ_LWC_c29803/f2p0/1975	57.9218	82.3438	77.3526	20.2593	18.1431	3.34997	19.1609	5.9268	17.0127	128.962	63.0954	86.2109	166.997	100.365	190.567	37.5126	40.129	57.8467	274.769	94.4117	87.0159
i1_HQ_LWC_c10489/f2p0/1651	0.260044	80.7336	243.552	528.497	668.595	1071.67	592.519	615.178	805.321	394.913	429.906	468.067	584.886	533.277	869.715	305.324	240.546	538.392	527.079	387.25	660.378
i1_HQ_LWC_c2047/f3p0/1912	191.958	228.127	255.939	199.28	340.248	657.056	128.657	80.8952	114.395	67.0623	160.845	63.4397	158	195.864	145	305.411	1008.07	600.905	101.722	80	59.381
i1_HQ_LWC_c29805/f2p0/1760	36.0548	57.8659	25.9222	0.552906	56.5708	25.1619	23.3529	22.0344	0	65.5633	179.915	11.513	147.746	40.6565	12.6501	0	767.626	673.217	0	0	65.7901
i1_HQ_LWC_c3588/f2p1/1479	486.294	536.383	389.191	1084.11	1857.2	1903.17	1654.59	1957.66	1935.3	757.417	1169.28	918.698	1648.09	2007.42	1883.69	911.847	1651.96	1649.58	1641.85	1536.58	1823.85
i1_HQ_LWC_c29808/f2p0/1991	2228.84	1306.23	1861.26	162.399	91.0249	214.086	243.697	269.578	192.566	165.284	194.088	152.365	79.3416	238.146	376.179	6.24065	128.485	314.87	331.596	142.111	84.3535
i1_HQ_LWC_c3589/f3p5/1818	46.5208	44.8504	77.6871	75.0265	64.0173	125.183	119.948	37.2307	59.8741	207.671	102.813	101.972	30.3108	78.5212	101.396	180.267	353.217	375.363	122.963	144.26	122.702
i1_HQ_LWC_c29812/f2p0/1472	8	11	20	0	0	0	0	0	0	0	0	0	0	9	0	0	5	0	0	1	0
i1_HQ_LWC_c3608/f4p0/1815	465.966	585.269	512.944	239.174	309.257	361.888	444.962	636.58	569.357	191.752	271.749	206.754	559.208	655.098	563.604	248.569	422.79	404.904	619.486	486.152	669.761
i1_HQ_LWC_c29813/f2p0/1862	40.1259	30.5864	18.1754	63.2671	95.8306	183.112	37.0307	21.2113	31.9288	155.448	154.52	153.276	131.796	129.319	19.163	49.8017	201.311	233.765	33.628	81.1323	31.2989
i1_HQ_LWC_c3613/f2p0/1553	482.072	794.422	616.729	624.657	1642.1	1633.66	374.074	521.307	466.953	196.333	480.987	281.992	181.303	247.66	299.503	351.888	389.83	363.203	252.432	318.688	236.816
i1_HQ_LWC_c29815/f2p0/1945	0	1	0	36.7546	59.0412	93.4056	2.16784e-07	6.26653	0	12.6472	44.4981	27.5504	1.16673	6.96966	0	17.016	103.854	141.007	0	0	6
i1_HQ_LWC_c19693/f2p0/1862	9.02558	12.764	24.5747	54.698	42.2577	62.9815	23.9206	33.1342	30.7266	23.4928	109.088	35.9276	85.1974	70.369	92.5048	86.7615	204.427	132.421	54.0928	55.9429	79.6389
i1_HQ_LWC_c3659/f3p6/1649	605.575	760.347	447.237	554.833	156.022	223.756	172.725	65.264	42.7812	755.073	408.894	391.642	169.578	59.9421	228.801	378.41	427.522	318.012	124.007	171.805	203.64
i1_HQ_LWC_c3663/f4p1/1579	4022	4302	4182	930	797	636	11216	9839	11307	885	746	883	9206	9206	12251	750	990	1002	9089	10948	14325
i1_HQ_LWC_c19744/f3p22/1911	733	1020	915	949	1004	1382	998	1190	1383	357	952	823	537	780	588	601	948	856	410	590	425
i1_HQ_LWC_c3670/f2p1/1659	11	17	10	147.783	415.119	429.193	94.5058	70	79	77.1842	73.0015	52.558	17	79	94.811	60	77	111.787	24.6237	49	28
i1_HQ_LWC_c10555/f3p0/1631	263.009	429.067	348.448	149.147	396.632	263.746	131.411	271.325	162.254	105.143	133.373	73.7182	113.038	139.527	192.811	125.487	918.158	840.793	252.477	240.762	238.619
i1_HQ_LWC_c2048/f8p68/1768	159.202	233.13	232.201	91	71	94	112.368	94	116	29	89	54	180	132	147	68	58	63	189	193.355	175
i1_HQ_LWC_c10564/f3p0/1978	649.048	777.096	798.992	2311.19	2570.14	1804.31	1460.05	1577.5	1423.34	1543.38	1525.99	1551.07	823.184	1119.52	1079.01	1268.73	1470.09	1153.34	1029.89	942.016	956.784
i2_HQ_LWC_c1131/f18p10/2332	1.47826e-07	1.94867	2.00163	0	9.31949	8.49049	4.40677	0	5.63725	0	4.02895	3.75044	3.76408	0	5.00147	2.00548	6.02561	0	0	1.0002	4.00855
i1_HQ_LWC_c2056/f5p4/1688	2728.57	3979.67	3256.18	1679.04	2677.71	2408.1	3757.59	4733.08	4838.16	1081.62	2213.92	1754.12	1564.49	1975.77	1857.75	1278.2	1473.37	1322.27	1079.99	1651.97	1493.81
i1_HQ_LWC_c10566/f2p4/1669	697.204	1043.6	973.941	556.449	807.364	697.636	263.623	308.912	298.268	434.549	621.834	510.556	384.955	546.737	541.326	481.54	326.283	574.788	456.404	367.408	421.937
i2_HQ_LWC_c1135/f22p3/2528	1543.61	1543.11	1553.22	782.661	729.684	1027.1	863.661	1616.09	1247.16	272.121	997.091	591.852	966.164	1894.29	1947.51	417.568	863.779	807.945	855.144	861.35	1064.21
i1_HQ_LWC_c2060/f3p4/1834	858	1154	1046	981	448	513	247	200	204	964	904	1126	459	437	399	673	800	784	367	285	345
i2_HQ_LWC_c1141/f21p8/2926	5563	9319	7830	5194	4213	5938	6864	7644	8961	3515	3805	3949	5903	7612	7059	2222	2951	2768	5262	5146	5489
i2_HQ_LWC_c1145/f13p3/2451	305.671	296.48	189.132	260.841	994.028	246.757	437.237	711.455	532.331	219.22	319.149	157.576	185.692	294.03	233.044	297.957	938.265	1375.81	749.065	293.307	280.782
i1_HQ_LWC_c10584/f2p1/1819	0	3	0	262.72	61.7061	121.517	1.51733	1.42045	1.49335	1012.51	450.914	568.265	1.64055	1.62719	1.73102	620.902	1846.16	1359.41	3.27077	0	1.63602
i1_HQ_LWC_c2066/f4p1/2010	28.729	26.5543	27.2976	94.1521	164.85	193.54	143.248	53.536	116.531	47.1956	102.535	25.9186	195.228	335.321	270.704	57.0907	347.615	348.741	212.977	202.213	254.755
i1_HQ_LWC_c10600/f3p8/1892	440	551	508	967.677	1617	2439.58	1705.84	1863.9	2194.46	379.07	1081.8	578.235	779.344	1028.41	1345.18	529	1025	970.948	587.04	916.934	808
i1_HQ_LWC_c2067/f2p4/1965	0	0	0	12.2078	7.48216	32.0864	47.5942	21.7252	39.7415	14.1761	36.8899	0	16.6026	36.6431	65.7007	0.400682	55.3177	0.0210432	45.3897	86.416	3.69962
i1_HQ_LWC_c19758/f2p7/1868	486.399	493.812	395.71	670.546	836.129	735.153	580.375	780.783	748.547	343.789	537.556	424.379	833.366	977.015	985.073	541.837	709.983	672.317	1037.59	700.896	952.428
i1_HQ_LWC_c10618/f2p2/1750	402	383	383	2389	3498	3530	3046	3494	3777	1204	2191	2194	1816	2066	2119	2005	1446	1475	1996	2265	1983
i1_HQ_LWC_c19776/f2p0/1814	0	0	0	1	0	0	9	4	5	3	0	1	5	7	9	0	0	0	3	6	8
i2_HQ_LWC_c1161/f35p3/2723	969.259	1734.31	1303.71	1265.84	843.43	974.872	875.47	1193.93	988.895	2588.46	2287.54	1674.82	580.704	698.339	670.858	1948.13	3727.16	3363.23	804.049	918	788.257
i1_HQ_LWC_c2069/f6p1/1849	0	0	0	0	6.30011	5.74531	21.2972	6.72438	16.4282	0	12.3299	0	17.1492	11.0266	38.9317	6.1594	4.5766	2.39706	36.854	14.8929	32.4404
i2_HQ_LWC_c1163/f23p2/2949	799.947	795.336	771.68	365.184	377.074	519.74	583.097	557.314	646.552	348.41	409.993	250.707	1303.76	1346.18	1091.86	334.815	1178.27	1169.67	934.251	776.517	1150.33
i1_HQ_LWC_c19796/f2p5/1707	0	0	0	6	3	0	231	235	109	0	3	0	383	372	247	34	12	28	281	314	493
i2_HQ_LWC_c1165/f38p5/2319	0	0	0	45.8158	77.9721	0	402.256	348.518	328.56	97.8134	291.341	27.4047	129.413	207.883	282.505	284.099	261.033	145.167	603.261	109.884	223.881
i1_HQ_LWC_c29818/f2p0/1506	156.035	56.0127	195.03	14	38	14	4.00115	33.0187	8.00276	10	22	23	31	71	36.0039	28.0058	43.0088	77.0258	21.0028	57	71.0097
i1_HQ_LWC_c29820/f2p0/1627	539.283	545.673	346.354	2242.27	1793.84	1132.6	1886.15	2133.94	1771.24	850.117	934.835	1073.3	644.633	1677.21	1349.88	677.909	528.791	751.919	530.881	734.299	654.835
i1_HQ_LWC_c19820/f3p0/1978	82	77	64	67	78	79	110	104	89	260	446	240	70	51	50	552	2139	2216	49	64	131
i2_HQ_LWC_c1168/f43p3/2536	0	22.5	16.1783	396.158	540.22	842.764	0	92.2706	30.0066	494.521	694.405	386.087	12.2657	64.7256	24.0826	460.44	1435.8	1603.1	26.9449	56.3259	7.86161
i1_HQ_LWC_c29824/f2p0/1732	655.146	735.302	735.679	433.891	1189.91	917.714	525.57	626.95	459.941	270.771	667.023	469.534	473.451	668.845	595.418	665.208	666.154	861.482	803.629	656.868	695.973
i1_HQ_LWC_c19844/f2p2/1556	20.4589	96.1716	57.2914	431.709	523.242	600.053	211.425	249.154	176.125	126.019	209.264	149.721	170.792	163.583	184.837	327.89	690.652	841.736	360.433	313.282	233.72
i1_HQ_LWC_c19846/f3p0/1413	446.073	1244.5	766.614	4912.73	3145.41	2346.53	2898.96	7121.31	4645.36	5067.22	3294.43	3562.22	1424.14	4193.6	3010.15	3160.84	2197.22	2074.94	2146.4	3245.97	2521.07
i1_HQ_LWC_c30125/f2p0/1667	561.491	781.974	743.084	0	289.684	62.4973	26	22.2787	13.4824	0	12.4602	15.9485	2.9485	4.36767	5.31604	126.519	762.847	797.79	90.1693	57.4115	127.331
i1_HQ_LWC_c19861/f4p2/1796	533.835	360.932	335.782	842.426	798.742	1385.75	1378.64	1232.93	1215	340.711	425.27	423.596	812.763	981.648	784.931	290.19	471.022	574.382	464.663	745.023	834.789
i1_HQ_LWC_c19889/f2p2/1859	546.765	381.43	595.794	353.269	603.84	233.761	160.534	269.449	184.637	171.851	170.918	365.042	135.653	224.751	282.16	426.278	176.714	193.535	205.771	196.078	255.629
i1_HQ_LWC_c2072/f4p1/1850	529	668	784	661	574	622	336	421	439	221	305	281	1031	1111	958	235	220	192	1438	786	794
i1_HQ_LWC_c2073/f4p1/1927	149.19	176.442	132.182	80.8995	25.7698	44.5313	229.303	216.474	195.274	84.8746	108.198	73.1415	478.297	187.248	409.131	99.3517	48.2078	128.337	796.819	392.556	482.123
i1_HQ_LWC_c10664/f2p10/1658	38.7391	63.2367	35.3744	429.278	575.515	637.983	67.5905	94.9127	88.5971	919.002	1840.27	1168.14	184.35	181.852	183.602	1123.45	1442.61	1053.43	188.826	147.537	134.197
i2_HQ_LWC_c1204/f27p2/2177	3849	3764	4511	123	841	272	55	152	61	271	321	334	501	635	699	1182	1020	1045	622	259	532
i1_HQ_LWC_c10683/f2p0/1809	0	0	0	563.955	335.59	390.481	513.514	416.58	420.747	1272.69	996.227	1074.95	195.783	159.434	333.869	544.321	926.462	444.828	245.053	201.626	155.828
i1_HQ_LWC_c3711/f2p0/1993	0	0	0	32.6973	8.86187	26.3313	0	0	0	1920.45	1600.35	2030.71	0	4.95937	0	1772.51	1513.26	1264.95	0	2.28799	0
i1_HQ_LWC_c3718/f3p14/1968	14600.2	18281.2	21834.7	429.837	353.151	394.838	512.1	584.373	554.031	524.138	333.578	470.965	639.052	984.605	1477.15	204.456	224.718	163.158	856.486	467.217	592.612
i1_HQ_LWC_c10711/f4p0/1932	58.5536	401.038	297.113	0	49.6719	97.0706	192.568	301.174	226.467	36.1006	192.888	174.323	0	132.678	78.06	224.841	352.632	317.05	28.1195	142.503	95.2424
i1_HQ_LWC_c10720/f3p0/1982	339.563	461.621	303.379	5861.23	5597.54	7389.18	213.955	335.68	172.927	3984	4629.07	5306.11	512.89	467.882	342.918	2351.38	2172.85	2343.32	314.844	237	276.796
i1_HQ_LWC_c20061/f2p0/1534	145.131	151.841	83.9036	109.127	174.282	190.876	62.5982	107.912	105.001	14.5643	43.9656	52.9862	130.969	109.514	111.239	49.1831	124.605	153.214	93.3849	69.3694	89.5206
i1_HQ_LWC_c10736/f3p5/1981	8.51228	46.8281	40	699.142	1052.17	936.4	101.731	126.606	100.459	315.428	394.185	364.164	38.3869	84.8058	69.5918	483.698	286.343	379.067	60.4276	73.4912	44.1004
i1_HQ_LWC_c3768/f3p0/1924	1661.76	1954.64	1495.55	1717.54	1493.83	998.949	637.234	1116.57	735.423	1194.01	1328.97	1343.42	913.281	690.642	1132.78	1173	648.542	936	993.438	546.776	738.716
i1_HQ_LWC_c10765/f2p0/1806	0	0.000185563	6.18764e-05	27.3982	0	237.224	338.222	181.427	267.577	0.947233	0.0348019	0.49951	285.525	757.961	74.06	1.25824e-05	116.458	4.40058e-06	212.562	433.126	413.107
i1_HQ_LWC_c2078/f3p0/1869	13934	14754	14139	0	1	2	11	10	10	10	3	2	13	20	25	11	46	28	72	22	92
i1_HQ_LWC_c20101/f2p1/1973	532.411	728.226	441.697	2202.85	651.423	956.473	1069.32	779.734	1041.44	1934.52	1190.12	1464.39	1964.09	2664.8	1655.98	1077.74	1446.96	1841.77	1066.95	1364.3	1488.81
i1_HQ_LWC_c3776/f2p0/1914	202.837	334.398	261.65	276.148	1023.23	823.675	269.05	432.61	401.76	425.003	1096.43	611.826	352.208	353.109	489.938	892.397	1005.8	894.465	774.008	400.92	406.679
i1_HQ_LWC_c2080/f2p2/1815	143.572	33.7238	48.5774	15.3715	1.26195	0	10.2867	15.3686	40.7556	39.3225	1.65787	30.0469	145.999	80.0295	106.575	41.6848	65.232	78.4091	232.144	42.9966	208.705
i1_HQ_LWC_c3786/f2p17/1709	2	0	3	116.746	45.3071	54.7866	146.521	64.8011	95.724	466.278	205.14	359.643	737.943	922.988	495.996	713.627	267.39	563.608	698.954	586.395	493.252
i1_HQ_LWC_c20114/f2p0/1854	34.0817	87.3097	98.1759	696	766.276	519.131	657	619	671	471	562	538.453	142.622	397.878	380.923	286.728	446	505	229.17	455	308.218
i1_HQ_LWC_c20120/f2p0/1750	357.856	343.752	372.627	2956.08	4050.4	3916.16	6265.72	5540.36	6110.21	1438.34	2472.62	1754.99	5327.38	5757.07	7252.09	1656.19	2017.41	2165.7	3530.61	3070.64	3809.8
i1_HQ_LWC_c2086/f4p0/1804	83.4793	206.515	108.671	83.8673	76.3445	19.3546	128.653	291.697	217.16	222.056	323.491	208.655	179.364	309.027	342.775	212.903	308.49	396.264	223.615	84.3522	24.8016
i1_HQ_LWC_c2088/f3p5/1676	1110.14	1153.5	1493.61	1247	1000.14	796.554	966.558	1193.25	916.114	684.436	773.915	883.986	452.033	1014.41	932.09	436.292	505.538	420.983	587.614	660.192	548.562
i1_HQ_LWC_c20131/f3p0/1581	1368.81	1938.39	1586.84	696.041	1850.93	2257.5	922.551	880.067	815.156	312.244	1041.97	663.12	1192.22	1234.11	1147.72	613.224	1741.03	1612.25	1488.81	885.446	1175.86
i1_HQ_LWC_c20163/f2p9/1850	0	0	0	116.91	139.568	194.632	150.371	155.674	113.195	375.001	389.244	320.02	64.7318	14.1423	112.406	58.4467	331.622	289.671	53.0308	90.8886	181.631
i1_HQ_LWC_c2091/f2p1/1792	210.439	102.752	181.906	197.17	391.056	300.314	303.759	293.38	151.547	291.73	315.557	528.523	341.654	342.702	357.305	885.975	607.66	1176.28	601.58	642.228	1023.09
i1_HQ_LWC_c20169/f2p0/1953	0	0	0	0	0	26.0711	16	14	3.49271	56.994	88.7103	55.4342	8.58697	21.4785	18.4275	12.3038	90.4751	103.039	0	0	43.627
i1_HQ_LWC_c2092/f9p0/1914	8228.72	7341.41	5982.97	1419.63	2533.56	2237.56	1751.38	2645.36	1996.79	1526.83	1832.28	1868.41	7999.36	5979.42	5363.99	1566.98	1878.53	1225.21	7438.38	3779.98	5367.63
i1_HQ_LWC_c3831/f2p2/1989	54.0919	50.7964	54.0815	87.225	95.7376	120.33	70.6326	124.372	117.959	36.6834	96.794	61.759	205.718	253.312	179.782	67.7827	167.365	137.824	153.295	120.645	191.506
i1_HQ_LWC_c10791/f2p0/1823	602.313	565.634	682.493	406.648	452.876	433.611	331.611	311.41	295.163	337.442	523.115	449.374	575.867	627.074	573.293	443.159	594.157	598.176	441.207	399.979	455.059
i1_HQ_LWC_c3859/f2p2/1702	0	0	0	0	0	0	0	0	0	0	0	0	0	0	0	0	0	0	0	0	0
i1_HQ_LWC_c2097/f2p6/1973	75.892	173.817	66.5964	81.0488	46.7269	111.96	11.262	65.9033	27.8137	0	39.2555	27.6808	75.8885	80.7478	118.419	38.6134	425.183	357.614	197.068	63.468	81.6354
i1_HQ_LWC_c3862/f3p4/1633	3762	5012	4146	178	761	752	108	306	147	234	333	847	220	280	167	690	149	317	341	182	293
i2_HQ_LWC_c1272/f49p11/2445	980.462	2156.22	1416.06	329.687	277.371	96.6845	68.3491	108.559	0.00141442	102.926	56.0217	331.916	364.919	566.495	415.012	0.00984685	500.99	614.433	368.91	257.779	0.136433
i1_HQ_LWC_c2102/f7p0/1843	89.4818	187.443	156.589	618.679	726.553	674.3	738.007	830.669	792.142	492.831	654.25	587.438	436.997	548.611	415.104	661.919	463.61	628.838	472.904	481.881	522.319
i1_HQ_LWC_c2103/f6p0/1778	3190.35	4080.14	3482.36	1523.71	1896.41	1777.71	2991.91	3313.71	3451.52	995	1258.27	1296.67	2561.28	2457.74	2398.64	1281.4	1001.88	1265.72	2540.1	2254.32	2766.41
i2_HQ_LWC_c1285/f11p2/2239	34.8265	33.569	38.64	1495.24	1748.93	1065.32	531.796	556.957	421.226	362.968	425.044	449.394	847.932	723.021	735.62	818.219	1424.07	1213.15	304.038	254.087	140.208
i1_HQ_LWC_c2109/f3p8/1702	1356	1341	1517	1607	3274	3777	2271	2364	2447	611	1286	751	1537	2096	2050	646	1260	1324	1623	1446	1609
i1_HQ_LWC_c2111/f2p3/1565	620.725	893.581	903.914	0	568.489	247.029	121.053	120.506	57.0957	31.9193	114.539	69.3929	113.309	76.6488	122.087	365.013	487.435	784.528	253.031	134.009	201.276
i2_HQ_LWC_c1290/f25p9/2267	85.1363	53.7909	70.0193	1033.06	937.734	1104.52	1196.89	1254.99	1064.95	513.878	535.62	459.426	2099.51	2636.78	2344.38	533.209	588.603	575.056	1992.52	1854.29	2307.42
i1_HQ_LWC_c31515/f4p2/1751	88.0626	284.178	113.136	374.253	679.952	650.805	256.892	260.521	179.452	269.608	523.981	505.471	259.575	449.02	236.877	1124.43	1397.54	2092.22	575.879	393.918	442.081
i1_HQ_LWC_c2113/f3p3/1948	1438.23	1845.24	1997.96	878	1119.36	865.605	721	656.93	777.267	554.968	773.781	834.161	616.116	841.684	635.787	681.03	505.315	554.585	483.832	471.171	552.747
i1_HQ_LWC_c20257/f2p0/1694	260.823	253.571	245.386	1323.99	1467.33	1047.63	2451.98	3362.02	3815.06	1558.86	1863.53	1432.77	2307.27	1888.16	2760.02	1714.58	2057.02	1796.78	2168.35	2092.87	2301.88
i1_HQ_LWC_c2116/f3p0/1954	607.443	553.862	669.94	0	57.1411	5.54268	166.063	151.922	200.209	37.3299	85.3814	58.4571	192.401	47.7593	241.914	10.0842	138.636	114.408	209.444	67.5546	181.692
i1_HQ_LWC_c2117/f3p2/1520	262.547	367.916	318.447	378.55	609.805	738.08	631.984	731.439	800.94	220.134	346.877	263.668	625.279	684.115	678.107	240.415	540.853	554.652	682.582	701.829	850.44
i1_HQ_LWC_c2120/f5p2/1835	743.896	1190.5	980.768	962.303	910.448	1162.37	2118.52	2067.04	2233.81	585.997	763.033	679.934	2019.41	2100.71	2393.42	573.576	884.62	817.504	1987.01	1846.65	2426.09
i1_HQ_LWC_c20309/f7p0/1575	357	509	464	4023	3385	3581.3	3597	4968	4303	2602	2391	2487	2599	3733	3416	2728	2694	2428	3090	3862.28	3599
i1_HQ_LWC_c20315/f3p0/1774	103	161.402	169.519	363.941	737.576	602.65	202.986	203.72	166.909	191.878	406.72	255.405	303.922	316.454	332.776	266.888	982.605	1206.66	251.67	226.495	250.992
i2_HQ_LWC_c1302/f51p4/2199	5.85967e-07	7.72253	13.6585	29.3142	67	85	79.9981	62.4584	50	166.875	264.882	177.215	9.55749	3.0805e-06	0	1479.91	1785.55	1940.19	5.20085e-06	54	1.87896e-05
i1_HQ_LWC_c2125/f2p1/1870	12750	13440	13556	620	1069	756	1804	1869	2499	303	246	279	1235	1408	1828	1035	988	698	1027	1226	1400
i1_HQ_LWC_c20325/f2p0/1697	1858.78	2371.48	2092.19	391.201	413	394.37	775	719.824	829.375	207.648	311.319	419.627	1417.38	1346.09	1193.64	748.054	1039.57	1337.44	1123.9	970.849	1044.99
i1_HQ_LWC_c10809/f2p0/1938	0	0	3	0	0	0	0	0	0	0	0	0	1	0	2	0	0	0	0	5	1
i1_HQ_LWC_c20331/f2p0/1767	1314.22	1116.63	1771.56	7059.83	5139.52	4484.92	7767.97	10609.4	10925.7	5039.06	2767.2	3285.92	6254.43	7119.53	7688.21	2022.87	4136.04	2867.38	7597.64	7046.02	7749.02
i1_HQ_LWC_c31727/f2p0/2019	1036.72	1517.63	1345.71	957.169	1512.8	1189.73	837.85	582.584	782.894	1043.23	1261.14	1868.31	170.692	538.873	432.174	3635.53	1699.95	2515.8	622.319	888.199	678.842
i2_HQ_LWC_c1307/f28p3/2333	3.9209e-07	0	8.97414	23.0415	99.7559	184.498	0	28.9258	7.10744	759.3	760.747	267.723	37.263	8.14154e-05	82.8759	404.261	415.067	660.07	0.235124	28.6939	123.438
i1_HQ_LWC_c2130/f2p1/1560	916.926	1092.62	1042.25	260.807	543.367	464.934	235.551	302.265	289.98	182.269	257.208	263.174	316.487	370.35	395.179	334.096	306.799	418.175	421.017	358.024	475.451
i1_HQ_LWC_c20392/f2p0/1942	54	92	57	234	38	121	388	129	268	220	108	112	780	910	1374	62	330	140	785	605	661
i1_HQ_LWC_c2133/f2p0/1659	372.711	62.4155	707.101	1733.78	2829.18	3173.62	1628.11	1459.36	1594.47	1131.47	1008.96	1447.41	1097.7	1843.6	876.038	1109.13	1228.49	1890.19	846.956	810.746	1428.86
i1_HQ_LWC_c3866/f2p0/1984	0	0	0	0	0	3.0228	2.03111	0	0	0	0	0	0	0	0	0.0133263	0	0	0.664056	9.27476e-07	0
i2_HQ_LWC_c1313/f3p3/2857	1834.72	2182.7	1933.09	747.073	856.999	1025	471.073	502.916	499.476	419.163	860.846	706.428	829.907	1108.8	1108.42	688.99	1082.88	1260.43	997.046	955.114	858.823
i1_HQ_LWC_c2137/f3p2/1970	323.365	448.802	621.679	54.1178	102.256	71.8112	201.369	211.287	252.863	108.459	69.2783	69.7658	219.7	251.179	443.541	104.465	290.535	283.461	498.466	342.428	247.584
i1_HQ_LWC_c20399/f2p0/1721	20.9596	4.72153	0	0	0	10.0155	23.9423	22.1125	20.9168	11.4171	2.08011	10.5357	56.874	32.1667	22.3002	6.45453	12.4254	11.4436	182.314	91.9384	36.4765
i1_HQ_LWC_c2138/f5p0/1581	3937.97	4428.91	4022.94	4104	4720	3231	4892	6377	6524	2308	2851	2752	2194	4340	3946	2430	2521	3206	2203	3174	2479
i2_HQ_LWC_c1315/f8p2/2722	142.863	277.35	122.528	80.5232	11.7203	67.0997	103.599	0	37.7757	89.5108	22.5194	14.5183	62.6223	76.5888	25.3756	76.8675	175.254	22.8666	112.688	114.634	61.3963
i2_HQ_LWC_c1320/f15p0/2345	0	0	0	0	0	0	0	0	0	0	0	0	0	0	0	0	0	0	0	0	0
i1_HQ_LWC_c3891/f2p0/1811	943.073	1466.28	1255.4	262.691	605.994	462.409	176.575	206.44	216.039	133.389	222.572	189.498	414.798	407.889	364.01	210.102	441.605	532.944	374.077	250.125	369.051
i1_HQ_LWC_c32077/f2p0/1833	5188.82	7892.93	5980.89	329	911	946	1010	922	968.44	189	500	328	1701	1529	1419	418	946	994.697	1722	1070.74	1521
i1_HQ_LWC_c10828/f2p0/1981	72.0676	69.4242	117.118	1.26742	24.1459	47.9563	29.0166	23.7103	29.3823	2.51566	25.7359	11.1353	142.129	49.4969	90.3853	35.8697	62.3123	20.1998	51.4679	65.3701	55.4372
i1_HQ_LWC_c10830/f2p0/1958	0	0	0	0	0	0	0	0	0	0	0	0	0	0	0	0	0	0	0	0	0
i1_HQ_LWC_c10853/f2p1/1783	170.212	208.85	215.904	211.682	672.966	665.882	199.765	186.228	230.406	59.8291	168.849	68.8479	84.8066	174.36	189.192	66.7265	370.525	449.206	110.409	114.006	156.175
i1_HQ_LWC_c3913/f2p0/1985	431.85	480.336	512.33	405.066	982.474	778.037	597.368	834.09	680.836	300.923	392.845	382.706	768.449	847.901	881.75	416.978	609.879	909.592	1090.9	852.407	967.68
i1_HQ_LWC_c10874/f2p0/1841	115.18	227.685	74.5288	82.1201	123.902	70.442	234.597	174.767	96.8184	103.982	128.869	71.0978	784.351	1055.87	986.945	74.1427	906.952	799.473	900.623	693.843	742.446
i1_HQ_LWC_c3921/f2p151/1557	20.9883	28.3617	39.2947	17.059	5.06384	19.3687	24	8.5594	20.8363	17.0309	19.4468	5.09657	39.6601	52.1526	34.4538	4.04455	88.1532	69.8009	34.484	46	46.8204
i1_HQ_LWC_c3922/f2p0/1747	161.896	140.174	87.1467	938.441	713.896	777.469	235.799	106.862	104.285	1147.94	531.498	617.351	409.192	571.767	499.885	568.692	563.066	476.185	305.349	340.928	237.751
i1_HQ_LWC_c20475/f2p2/1921	30.6816	23.7881	19.3516	13.53	7.7041	0	9.41226	9.03876	10.4954	0	2.44323	0	34.6054	6.80373	8.27091	1.96402	19.0829	5.89742	33.4497	7.56013	19.9107
i2_HQ_LWC_c1342/f17p4/2797	4662.27	5938.78	5730.05	1234.05	707.544	615	2142.46	3063.89	3000.94	886.257	525.283	691.666	1618.18	2399.5	2289.28	487.76	604.141	675.397	1342.45	1788.37	1559.92
i1_HQ_LWC_c3924/f6p0/1760	0	4.30156	0	20.7958	15.9554	26.4055	896.917	418.464	317.982	97.0352	85.8575	70.6845	839.489	1303.75	814.264	84.7405	87.2664	66.8017	1843.23	1056.87	1679.71
i1_HQ_LWC_c20500/f2p4/1718	426.521	523.712	389.602	497.986	281	159	193	230	213	304	211	370	211.838	378	358.099	247	184	213	238.622	253.628	192.581
i1_HQ_LWC_c3932/f4p0/2008	600.979	726.985	486.017	306.074	393.632	485.873	234.189	253.434	205.033	195.969	338.539	292.596	534.735	583.353	581.354	384.211	733.387	726.425	501.953	364.495	630.197
i1_HQ_LWC_c20512/f2p4/1715	149.938	99.8442	130.252	250.358	649.591	633.865	344.013	271.284	256.572	63	104.495	74.3113	125.494	283.249	315.199	51	81.3353	117.061	149.366	161.616	154.624
i1_HQ_LWC_c32536/f3p2/1673	69.7461	122.96	113.535	164.363	176.464	161.75	131.594	136.332	101.123	85.2934	197.081	112.45	113.209	128.786	162.844	129.483	167.914	127.986	109.183	98.0061	116.699
i1_HQ_LWC_c20561/f2p0/1770	796.861	1547.3	833.823	367.64	544.432	453.112	192.136	288.194	307.108	436.273	578.299	636.213	710.804	809.216	638.43	509.12	423.07	442.859	589.846	418.76	633.458
i1_HQ_LWC_c3940/f2p1/1475	285.407	387.239	342.603	239.224	202.708	275.09	374.833	537.885	559.686	113.031	147.357	145.604	324.388	379.018	345.214	124.434	245.703	210.758	399.502	333.306	353.543
i2_HQ_LWC_c1382/f11p2/2906	225.488	302.665	67.1003	211.994	235.636	234.683	101.443	176.85	112.942	102.363	125.976	163.6	201.443	388.885	151.846	93.6123	353.172	464.998	168.582	119.59	169.663
i1_HQ_LWC_c2139/f2p1/1882	4.26679	5.27687	12.8448	86.3361	76.8511	58.8421	0	0	0	51.5834	82.8166	21.5246	0	0	0	84.5443	489.733	311.065	0	0	0
i1_HQ_LWC_c3946/f3p4/1735	267.076	442.153	247.73	800.956	2340.79	2020.67	1766.26	3394.04	3048.47	584.448	1034.87	462.881	943.119	1814.97	1718.1	756.314	821.461	479.337	1515.28	1199.03	966.808
i1_HQ_LWC_c2140/f2p0/1662	1223.74	1341.33	1376.08	2294.83	2227.97	2288.96	2021.52	2313.69	2071.33	1473.05	1950.11	1847.9	1095.24	1912.56	1684.3	1350.05	1372.9	1315.23	1289.3	1279.87	1131.34
i1_HQ_LWC_c10879/f2p0/2006	331	476	460	420	224	295	88	79	82	668	716	506	65	85	69	207	276	252	16	33	58
i1_HQ_LWC_c20594/f2p0/1612	162.364	211.512	196.765	2066.38	2059.59	2401.58	5956.31	5293.95	6166.28	1991.13	2803.25	2182.41	3046.01	4029.17	3784.36	1463.47	1280.1	1466.28	2011.79	3284.19	2675.31
i1_HQ_LWC_c2141/f3p2/1964	350	410	393	7	5	5	0	7	1	1	5	2	199	121	92	2.00025	20	13	175	124	154
i1_HQ_LWC_c2142/f5p0/1733	635.165	1214.07	960.218	54.574	492.258	144.248	356.361	841.073	907.995	88.2891	171.73	89.4044	249.237	299.352	424.069	76.8098	258.978	136.618	484.337	296.977	161.211
i1_HQ_LWC_c3954/f2p0/1464	45.9152	88.5282	48.463	151.006	217.443	484.921	194.951	110.142	58.9895	78.325	160.762	37.2343	86.5102	46.6929	103.383	118.052	338.596	136.872	63.1773	132.86	94.68
i2_HQ_LWC_c22078/f3p1/2814	0	0	0	321.189	526.974	709.432	124.681	79.8342	52.9911	211.466	274.546	244.016	288.575	327.193	219.377	249.833	463.953	357.909	123.867	132.723	167.503
i2_HQ_LWC_c1404/f19p6/2345	1839.43	2653.57	2671.81	793.776	610.643	230.567	397.043	846.164	427.408	474.311	771.483	686.578	315.944	805.086	779.699	732.975	759.733	965.75	442.5	563.549	291.919
i1_HQ_LWC_c2144/f2p1/1554	397.054	440.181	315.351	7124.48	10587.4	13686.8	10286	7670.43	9491.48	2136.75	4198.54	3313.98	8295	8414.32	7973.44	2236.83	5052.55	4500.38	4316.83	3936.71	4258.74
i1_HQ_LWC_c2145/f2p0/1723	1526.06	1323.15	1534.17	479.716	513.366	580.495	718.132	503.656	571.553	74.9183	405.493	382.209	349.891	492.687	434.747	411.132	292.926	304.065	277.012	290.094	382.016
i1_HQ_LWC_c2150/f4p0/1787	0	0	0	19.8628	47.7885	121.426	320.912	196.804	130.438	204.788	630.383	294.973	655.742	503.912	337.929	174.719	528.296	400.602	586.452	440.056	754.63
i1_HQ_LWC_c2152/f3p0/1864	876.217	1339.11	1262.64	1749.75	1696.67	2682.39	1641.4	1112.67	1367.73	2394.73	2311.37	2202.19	4437.94	3904.17	2818.05	1993.11	2230.05	2608.42	1345.38	1957.09	2229.16
i2_HQ_LWC_c1421/f14p4/2350	14.3055	19.6832	12.1377	214.906	252.19	220.966	472.065	304.258	266.895	160.234	249.831	123.301	782.376	726.189	649.179	112.544	585.884	528.737	871.078	764.312	923.071
i1_HQ_LWC_c10881/f5p0/1483	0	0	0	45.5867	9.77246	23.5942	427.08	149.851	236.321	39.5813	8.08417	9.65795	8416.75	5778.3	4184	32.7828	45.1027	9.81654	6990.97	3591.77	5509.76
i1_HQ_LWC_c2153/f4p0/1904	2285.44	2515.56	2519.35	420	430	298.096	499	648	606	539	591	504.763	1147	1270	1266	334	751	494	1462	1104	1357
i1_HQ_LWC_c2154/f2p3/1922	1006.27	1646.08	1505.83	710.9	1058.39	999	678.983	801.888	799.084	321.253	346.298	314	187	412	343.75	228	212	246.74	171	302.158	216.002
i1_HQ_LWC_c33438/f3p0/1723	4.18747	0	2.76199	57.4113	4.54502	7.54297	0	6.00974	0	17.1824	25.5547	63.2692	46.8386	13.3198	26.648	42.5871	30.5307	28.8042	97.1705	33.6173	67.1009
i1_HQ_LWC_c2155/f3p5/2070	2.5444	179.682	107.397	0	61.5929	34.4251	152.408	180.919	209.74	32.6682	46.9804	48.6392	124.492	214.483	206.783	54.6599	117.711	143.696	147.299	162.015	179.767
i1_HQ_LWC_c33480/f2p2/1841	1.47088	16.2216	30.1116	42.9384	63.9206	112.485	11.3095	30.5294	27.3334	20.5085	52.6873	37.5397	26.4465	88.2258	53.2386	21.3122	18.9403	27.2534	25.2008	37.2531	25.1668
i2_HQ_LWC_c1425/f10p1/2740	48.4399	50.6885	77.3269	40.4488	0	44.5573	1.21364e-07	14.7495	0	111.132	148.734	22.0846	82	0	49.1628	83.3943	331.874	406.341	30	4.7298	19.1404
i1_HQ_LWC_c3973/f3p0/1986	1692	1624.97	1102	301	48	278	3035	2638	2817	214	198	225	6824.18	6205.62	7654	165	264	199	4447.94	5247.99	7381
i1_HQ_LWC_c2157/f2p0/1819	1829	2272	2064	1766	2776	2437	1215	1807	1419	1016	1332	1051	1148	1714	1553	1145	2580	2662	1497	1266	1343
i2_HQ_LWC_c1430/f8p2/2342	7155.13	14489.5	16704.6	164.258	183.791	171.651	234.171	313.055	225.506	237.06	500.291	296.69	571.682	573.576	711.638	161.834	308.085	516.994	511.956	387.535	571.223
i1_HQ_LWC_c3983/f2p0/1856	1958	2523	2166	5336	5926	5489	514	1123	819	2273	3226	3334	287	460	460	6110	2834	3046	268	326	350
i1_HQ_LWC_c2158/f3p0/1687	76.433	84.3698	90.9866	136.6	342.956	201.967	84.7184	124.369	94.1665	53.5682	171.611	157.165	52.4219	91.1403	223.973	87.046	749.436	731.207	141.159	105.792	121.134
i1_HQ_LWC_c20710/f2p0/1953	2880.93	2954.82	2661.62	2817.26	3896.95	3110.78	2349.49	4235.16	3228.86	3003.72	6171.02	4289.14	1100.48	1749.37	1558.38	3762.5	5745.04	6391.68	1462.85	1344.74	1281.5
i1_HQ_LWC_c2164/f4p2/1958	4062.38	5126.53	4021.05	4023.05	3147.77	2689.15	2821.39	3971.45	3248.41	1788	2189.84	2256.95	1351.54	2715.97	2370.86	1419.45	1406.38	1392.68	1735.69	2042.74	1354.76
i1_HQ_LWC_c2165/f4p0/1631	1073.41	1092.31	1295.68	3811.49	2388.52	2076.47	2485.93	3215.87	2999.98	1434.8	1167.78	1460.66	1425.6	1967.27	1697.99	1401.55	664.13	797.49	1479.94	1583.63	1807.97
i2_HQ_LWC_c1441/f24p0/2545	255.195	342.05	295.636	1772.51	2366.5	3128.04	1969.77	1922.42	2855.41	1113.96	1305.89	1575.67	1750.17	2209.17	1966.92	1411.11	1771.79	1882.88	1436.36	1911.76	2145.12
i1_HQ_LWC_c4045/f2p4/1808	56.6279	85.5944	65.6931	513.675	596.709	575.963	1031.34	915.707	871.325	908.314	1131.62	693.258	2510.82	2469.42	2178.06	826.051	841.762	651.131	2376	1738.84	2042.55
i1_HQ_LWC_c4046/f2p0/1642	2463.55	2396.33	2757.44	539.666	663.8	827.31	1141.3	1514.63	1414.14	591.235	774.008	650.992	1018.61	899.699	1238.9	708.973	498.845	678.382	756.741	972.736	973.498
i1_HQ_LWC_c10902/f2p4/1531	44055	49574	40080	3135	4938	3966	2197	2375	1854	4183	6602	5886	3035	3217	3002	8808	4067	4403	2706	2354	2416
i1_HQ_LWC_c10914/f6p0/1666	805	703	686	4619	2825.98	2966	1850	2431	2144	3181	1844	2444	1134	1600	1507	2197	1041	1101	1068	1212	1158.94
i2_HQ_LWC_c1452/f26p3/2712	0	0	0	0	0	0	0	0	0.000402871	0.000248032	2.92552e-05	0	0	0	3.60889e-05	0	3.96998e-05	0	0	0	8.52446e-05
i1_HQ_LWC_c4062/f2p0/1702	34.5528	52.3169	40.4171	132.133	86.993	82.7923	285	286.857	152.976	190	172.079	194.547	250.669	417.807	317.854	130	181.568	173.348	246.446	226.711	302.576
i1_HQ_LWC_c4076/f4p0/1762	294.013	379.582	426.147	105.081	134.792	85.7379	273.878	357.408	225.322	131.175	92.9815	73.042	343.251	288.747	397.515	114.111	468.952	406.748	573.037	424.223	640.482
i1_HQ_LWC_c20779/f2p0/1916	1575	2123	1652.92	993	2854	1797	1835	2437	1923	779	871	1375	373	655	674	2287	1496	1486	616	1186	1045
i2_HQ_LWC_c1464/f40p4/2135	1626.65	1558.17	1019.2	7495.8	3354.6	3102.05	12347.8	12093.4	12006.3	4145.6	4017.72	5061.51	2716.28	10650.5	7650.91	3074	2473.35	4136.4	4146.8	7741.7	3955.06
i1_HQ_LWC_c20809/f2p21/1693	82	116	137	165	331	423	214	209	250	137	284	196	263	264	360	213	145	184	248	186	183
i2_HQ_LWC_c1469/f9p3/2662	167.644	283.092	298.953	290.141	462.015	344.156	266.649	249.878	248.459	73.4151	276.793	209.662	458.105	433.031	465.949	208.398	290.65	432.802	417.79	339.18	498.984
i1_HQ_LWC_c20836/f2p11/1747	1187.5	1220.46	1003.84	2522.04	2578.11	2532.87	5468.97	7090.68	7292.76	1863.8	3088.44	2226.11	3889.76	5157.27	4875.88	2276.46	1775.54	1482.46	3657.99	3051.82	3338.98
i1_HQ_LWC_c20838/f2p11/1756	501.204	527.07	523.584	954.237	1109	1435.99	1711.07	1633.9	1574.19	888.679	932.57	989.449	2535.84	2859.99	3317.51	832.15	1408.27	1091.22	3007.7	2499.89	3026.08
i1_HQ_LWC_c2169/f4p0/1763	4	3	10	257	133	344	402	89	246	877	1327	1408.75	25	11	37	9809.96	2812	3779	41	76	113
i2_HQ_LWC_c1471/f24p1/2705	501.944	655.791	625.339	525	639.446	780.767	1385.77	945.605	1137.33	194.196	578.217	345.483	1608.42	1838.63	1579.25	417.175	1148.38	963.172	2110.2	1722.49	2176.74
i2_HQ_LWC_c1479/f19p3/2751	30.3399	13.6892	56.3874	106.656	44.5344	46.204	156.028	90.2095	282.251	208.317	258.683	70.6895	361.333	431.544	352.823	273.97	77.5289	379.172	411.394	628.486	348.232
i2_HQ_LWC_c1480/f43p19/2934	547.353	682.967	576.75	733.816	1414.1	1436.69	1158.17	1358.79	1479.41	551.159	919.451	620.87	1063.18	1352.67	1303.82	651.032	1141.63	1360.44	1242.28	1215.11	1518.86
i2_HQ_LWC_c1482/f10p1/2352	13523.5	16509.9	12321.9	1326.51	1319.9	2519.84	2053.67	1641.77	2155.8	1143.36	1639.64	870.799	4763.83	4277.12	4415.73	1252.29	3948.52	2330.19	3906.11	3067.54	4527.17
i1_HQ_LWC_c10995/f2p0/1783	847	773	724	1766	2649	2431	1828	1889	2075	620	1018	700	786	1486	1467	391	757	815	798	1028	695
i2_HQ_LWC_c1486/f45p0/2500	989.296	1199.58	1056.45	2775.84	5058.02	4387.04	1758.8	2009.78	1884.75	1995	4284.63	2660.56	2841.55	2727.34	2792.88	3086.24	3836.21	3655.04	3014.8	1985.46	2668.14
i2_HQ_LWC_c1492/f21p2/2348	2907.76	3437.17	3346.69	4038.68	7662.77	5922.07	2745.4	3347.01	3945.38	1127	2593.14	1812	1217.9	2331.21	2483.59	1255.47	1601.18	1949.64	1531.53	2097.88	1580.34
i1_HQ_LWC_c2174/f8p0/1832	61.8283	93.2989	1.10431	252.004	0.372158	2.10334	52.724	125	0	1.11255e-05	235.203	0.0128292	307.848	228.596	398.029	141.563	238.26	390.554	1084.87	255.524	682.308
i1_HQ_LWC_c33871/f3p0/1821	2.69558	5.10559	0	0	0	0	0	0	0	0	0	0	0	3.77206	0	0	2.44517	0	0	4.93726	0
i1_HQ_LWC_c20881/f2p1/1813	0	0	0	20	15	14	0	3	0	22	153	31	1	0	6	125	75	47	0	0	0
i1_HQ_LWC_c2176/f6p3/1530	532.768	658.935	803.306	71.8462	577.605	185.925	60.0367	95.7415	17.572	0	13.2565	18.0704	74.635	86.5174	48.8064	654.62	1541.48	1856.57	327.368	339.012	439.872
i1_HQ_LWC_c2178/f4p1/1957	338.019	475.283	312.758	402.146	515.682	429.14	629.449	844.848	748.792	239.532	503.063	347.593	558.942	1011.95	804.753	310.053	641.091	753.708	744.895	637.959	681.113
i1_HQ_LWC_c4097/f2p2/1651	0	0	0	0	0	0	1	0	1	0	0	0	0	0	0	0	0	0	0	0	0
i1_HQ_LWC_c2180/f2p22/1506	4789.53	3448.16	4881.48	148.577	9293.34	1086.82	3	804.669	7.94898	7	29.0237	89.9793	3	2.69925	7	2911.19	108.659	681.565	17.9193	12.4725	119.865
i1_HQ_LWC_c2181/f3p7/1686	585	576	599	780	866	810.78	845	772.638	696	449	496.708	551.733	1314	1201.52	1224.75	552.74	892	1038.4	1079.74	997.708	1218
i1_HQ_LWC_c11031/f2p0/1681	303	281	408	790.959	395	512.993	1504.96	1511	1842	1175.99	1102	1001	1748	2081.97	1771	875	2100	2158	2209.98	1749.99	1895.99
i1_HQ_LWC_c20923/f2p7/1559	26.4595	92.7438	70	81.8528	196.236	115.685	125.306	139.929	177.787	72.349	100.25	52.2109	97.0635	135.937	138.88	63.6688	123.565	158.079	152.231	148.89	165.754
i1_HQ_LWC_c2183/f2p0/1953	9.4333	20.1005	0	219.3	212.066	122.583	296.004	298.18	149.475	305.58	385.309	224.087	516.757	660.93	701.308	196.573	326.079	348.011	348.246	323.414	253.429
i1_HQ_LWC_c34056/f3p0/1889	0.511125	5	0	36.2722	32.9622	37.895	23.2856	113.015	20.909	33.8609	54.4443	84.9151	52.8529	77.4077	40.07	68.5153	116.333	103.572	55.8146	32.5996	44.4105
i2_HQ_LWC_c1500/f20p5/2674	25.9839	475.331	296.295	404.57	1083.24	1798.1	216.401	343.42	474.001	600.15	878.491	419.866	231.659	215.117	155.52	600.021	1832.94	257.257	83.9941	160.36	352.442
i1_HQ_LWC_c20924/f2p1/1427	1270	1768	1240	643	1936	1766	589	748	651	255	486	316	557	772	633	269	765	934	530	515	537
i1_HQ_LWC_c2186/f4p2/1920	62.4036	238.695	165.691	1548.02	1706.02	1177.65	1062.77	1516.25	1584.47	1122.44	1744.35	1120.97	685.41	1095.71	1110.54	908.973	1353.13	1170.27	847.963	903.41	719.699
i1_HQ_LWC_c4104/f3p25/1904	98.6734	67.183	62.9801	1034.6	972.449	915.259	644.441	1179.95	1095.4	1969	1767.86	1579.59	326.787	540.036	505.31	712.677	1038.25	1024.46	179	418.339	242.309
i1_HQ_LWC_c20934/f2p1/1776	2603.8	3372.23	2853.28	2701.3	3638.06	3938.95	1687.5	2375.51	1899.92	2784.42	5212.93	4995.94	2140.87	2677.69	2181.12	4750.93	3671.63	4255.03	1914.97	1539.66	1921.37
i1_HQ_LWC_c2189/f3p0/1609	3	13.1732	30	119.443	198.958	182.486	608.739	285.092	265	102.742	129.982	178.833	746.843	685.878	573.068	122.576	135.564	141.804	276.959	473.691	333.647
i1_HQ_LWC_c20941/f2p12/1963	296.397	399.85	310.617	327.898	861.94	1095.49	293.052	441.066	365.09	215.389	414.248	235.106	311.663	338.056	312.696	223.627	521.189	557.004	353.349	272.06	257.826
i1_HQ_LWC_c21012/f3p0/1659	1908	2247	2200	3211	2322	2998	3166	3991	3532	2966	2080	2424	4105	4301	4002	2361	1667	1812	3752	3558	4068
i1_HQ_LWC_c4127/f2p2/1865	435.622	335.987	395.921	40.3988	148.573	126.407	137.118	113.552	94.8641	76.7197	98.6864	75.3109	243.774	246.727	279.718	145.084	221.928	216.986	605.542	263.085	542.419
i1_HQ_LWC_c4128/f5p5/1981	0.00457433	0	0	538.168	171.317	305.696	64.4484	11.3854	0.0135743	6237.58	4372.73	3141.84	167.646	151.482	145.435	1259.87	1032.72	955.683	108.767	121.994	104.441
i1_HQ_LWC_c34693/f2p94/1940	0	0	0	0	49.2569	0	4.25636e-05	26.6564	67.485	124.241	21.7188	138.9	124.047	32.9951	0	30.9209	0	0	0	0	0
i2_HQ_LWC_c1507/f4p1/2555	8.56765	6.33019	1.36971	63.1663	47.9284	59.1163	29.8004	30.9325	50.8432	110.123	114.835	84.512	403.321	220.01	231.882	180.737	424.872	356.471	266.228	252.43	266.069
i1_HQ_LWC_c2199/f5p0/1764	413.741	552.841	490.155	359.532	466	472.647	310.891	451.869	369.414	221.939	392.436	346.19	356.311	535.419	389.048	449.392	343.4	339.287	444.84	293.482	456.186
i1_HQ_LWC_c2200/f6p2/2009	588.177	1053.4	1288.93	18.0387	34.533	14.4236	27.3536	36.548	39.5795	44.8996	18.0919	6.48563	273.192	243.831	259.011	65.9018	66.7217	54.5693	377.413	235.741	404.214
i1_HQ_LWC_c2201/f2p0/1792	169.451	262.58	130.116	0	10.9983	35	40.72	75.8807	82.2691	0	48.6496	14.65	358.345	292.951	426.617	53.3491	108.914	78.3403	430.656	292.73	318.871
i2_HQ_LWC_c1517/f24p3/2285	28.216	0	55.0817	250.728	169.839	233.112	214.695	180.919	206.063	77.4007	28.8328	42.8553	215.094	218.657	137.072	109.814	241.723	93.3534	737.814	52.631	974.401
i1_HQ_LWC_c11040/f2p127/1996	0	0	0	0	0	0	0	0	0	0	0	0	0	0	0	0	0	0	0	0	0
i1_HQ_LWC_c2210/f2p0/1662	1192.52	2226.07	1379.12	272.472	291.904	178.406	253.603	438.197	374.609	114.837	126.839	262.696	424.27	431.484	279.391	279.617	286.233	283.856	475.814	376.547	399.256
i1_HQ_LWC_c2212/f2p0/1937	144	169	161	483	501	617	551	674	634	299	301	209	651	634	615	256	441	434	593	538	616
i1_HQ_LWC_c2213/f2p0/1493	15.2587	25.0209	3.32503	14.8444	0	70.2975	574.486	315.634	404.323	101.497	90.2164	107.002	5899.91	4261.23	4261.94	44.3209	96.6976	86.6195	3502.56	2322.88	2813.6
i2_HQ_LWC_c1540/f26p3/2370	64.8693	114.847	76.8396	668.127	388.856	664.838	1614.28	1238.79	836.587	850.77	1386.73	1403.38	1482.62	2305.1	2654.38	802.029	1202.64	1188.98	1729.37	2138.33	2358.22
i1_HQ_LWC_c4131/f3p0/1668	3	4	3.10312	52.57	1.01264	0	365.168	84.3514	64.2787	1.01335	2.00929	0	1243.92	1735.49	1381.36	1.01343	0	0	562.551	573.963	720.707
i1_HQ_LWC_c4138/f2p3/1747	0	0	0	0	0	0	0	0	0	0	0	0	0	0	0	0	0	0	0	0	0
i1_HQ_LWC_c11068/f6p0/1780	123.776	237.169	183.031	176.861	219.342	236.439	236.624	253.454	276.039	133.521	179.354	131.697	337.796	294.269	305.928	243.78	204.13	193.33	393.942	281.919	219.93
i1_HQ_LWC_c4144/f2p14/1936	1025.89	1068.77	1002.47	267.843	383.696	322.791	731.584	331.58	303.366	262.475	364.136	263.988	1542.41	1911.12	1159.27	302.906	502.257	560.549	2655.1	1386.51	1438.28
i1_HQ_LWC_c4156/f5p7/1621	680.846	623.012	427.632	5753.89	3781.84	5956.4	8749.69	8941.3	11709.2	2388.1	5201.38	1996.19	1918.46	5865.41	5857.64	1731.55	2060.12	674.906	4088.1	5506.4	4831.87
i2_HQ_LWC_c1554/f9p0/2683	77.7567	113.692	118.506	542.292	626.673	495.942	274.388	568.213	450.03	545.977	537.781	390.101	188.844	267.729	438.806	468.136	1214.13	784.618	220.877	343.545	342.96
i1_HQ_LWC_c4159/f2p12/1810	521	839	879	176	88	117	1101	2090	1362	744	357	357	1834	1392	1796	219	270	371	896	1258	924
i1_HQ_LWC_c21071/f2p0/1674	86.9318	92	80	5.57759	1.15091	1.04874	60.0829	117.602	92.7766	6.40193	10.5519	16.6117	56.5881	50.4355	37.0124	2.42194	7.10527	29.3264	35.5012	54.0576	54.9347
i1_HQ_LWC_c21079/f2p5/1821	266.211	294.59	351.011	0	7.00174	0	14.3424	67.4166	86.7309	0	15.3092	26.2327	55.7632	139.269	188.552	32.9703	46.9726	53.8569	122.846	135.887	91.3754
i2_HQ_LWC_c1556/f22p7/2150	0	0	0	0	0	0	0	0	0	0	0	0	4.49638	0	0	0	0	0	0	0	0
i1_HQ_LWC_c11072/f3p0/1528	50.1754	62.9334	102.923	1035.94	1316.2	1686.23	75.7312	94.6819	24.6272	1440.2	1787.01	1433.07	206.727	139.419	240.545	715.719	1361.84	1105.83	138.543	104.904	183.917
i1_HQ_LWC_c2220/f2p4/1711	0.00399256	0	115.851	267.07	355.644	525.453	161.034	135.823	146.972	468.22	505.589	417.578	270.198	166.913	202.258	622.086	869.25	906.345	169.806	155.992	354.028
i1_HQ_LWC_c4189/f3p0/1671	46.1926	76.0202	65.1129	122.127	186.12	272.621	91.0009	139.026	153.856	130.364	379.845	133.521	196.961	193.44	135.095	109.683	348.614	287.729	193.538	119.918	137.559
i1_HQ_LWC_c4193/f2p0/1880	185.288	385.327	161.089	79.8636	93.443	41.3828	0	149.229	13.6952	10.1105	41.2774	19.1463	49.4664	152.851	51.6653	33.8127	228.27	237.259	102.304	14.6735	6.30861
i1_HQ_LWC_c35722/f2p2/1795	100.876	104.941	60.0949	54	122.517	138.814	30.7323	41.5726	65.3638	80.6812	142.847	75.7133	244.271	260.63	233.393	100.072	319.568	455.814	176.917	170.25	184.462
i1_HQ_LWC_c11086/f2p0/1795	14.2764	23.1769	16.1735	131.89	91.7271	137.978	154.913	111.788	67.2444	297.467	347.131	336.969	176.34	392.224	505.197	150.906	736.154	599.792	291.949	300.242	372.174
i1_HQ_LWC_c35780/f2p2/1691	180.191	218.667	196.708	147.801	156.078	145.026	159.47	155.434	148.138	56.8608	76.6126	165.857	136.811	175.865	118.493	140.271	118.131	93.145	161.119	173.211	145.846
i1_HQ_LWC_c2225/f2p1/1844	32.7774	34.2661	35.2661	304.98	415.626	503.781	51.5827	74.7052	64.3092	777.544	802.513	806.366	14.153	59.5168	55.5752	385.346	602.614	867.201	15.0344	32.7313	0
i1_HQ_LWC_c2226/f6p1/1560	1491.76	1731.8	1523.62	323.348	426.416	384.229	242.793	311.032	301.557	178.113	185.706	226.168	335.597	453.527	343.617	300.087	157.662	301.527	267.164	287.103	363.163
i1_HQ_LWC_c21132/f2p6/2008	95.109	83.0065	146.217	0	0	30.6405	0	0	0	0	29.0909	21.5571	0	0	0	30.4195	44.915	128.987	0	0	0
i1_HQ_LWC_c35840/f2p0/1660	354.457	540.011	257.228	0	190.821	110.804	157.746	362.508	339.445	0	85.1553	20.0177	265.399	532.611	189.076	24.1606	72.3601	27.6382	280.4	251.334	437.312
i1_HQ_LWC_c11094/f2p7/1986	5524.1	5186.1	4433.37	671.734	657.377	847.987	280.932	212.83	208.055	278.538	443.522	313.813	373.679	214.214	226.093	213.391	828.231	709.734	378.974	238.501	262.568
i1_HQ_LWC_c21134/f4p7/1477	194.851	137.771	192.114	1057.71	1179.76	950.835	694.741	808.882	800.75	620.143	946.112	886.64	1320.44	1522.86	1337.8	1072.65	810.079	876.844	1762.02	1383.6	1528.92
i1_HQ_LWC_c2227/f4p6/1807	12	16	12.0438	1784.81	2420.31	2645.73	98.3389	289.308	143.2	1992.3	2653.54	2047.96	448.655	339.054	333.515	1894.66	2983.91	2652.5	297.476	160.238	203.997
i1_HQ_LWC_c2231/f2p4/1809	97.4478	112.022	123.401	147.792	263.055	328.191	285.516	312.437	306.052	205.88	278.176	249.585	582.165	525.813	810.982	297.692	245.956	219.526	508.635	416.183	447.289
i1_HQ_LWC_c11104/f2p2/1949	89	73.9583	104.93	452	417.98	499.968	447.636	533.968	538.863	264.959	370.988	341.988	480.649	479.99	509	271.982	396.503	346	286	427.645	409.592
i1_HQ_LWC_c2234/f7p0/1884	3481	4610	4038	1179	1602	1312	1803	2410	2429	806	1027	758	1525	1944	1732	880	2039	2050	1659	1789	1595
i1_HQ_LWC_c2235/f5p0/1912	427.471	186.197	374.428	87.9474	143.983	119.318	528.706	354.228	262.061	114.29	139.244	63.8336	2171.83	1512.51	1284.81	283.98	392.297	277.456	2523.09	1701.56	2285.37
i1_HQ_LWC_c2236/f2p0/1812	110.053	287.171	153.681	74.3102	138.066	213.833	37.7135	33.3443	32.2728	60.4754	114.361	85.6994	69.9444	48.0609	23.8841	66.0186	151.192	145.768	55.5195	35.4613	51.3537
i1_HQ_LWC_c11125/f3p8/1719	611.725	721.298	520.175	1211.6	1323.43	1534.32	1021.54	1004.9	1286.17	437.198	828.98	642.837	727.604	990.215	816.856	441.291	392.821	517.093	571.247	630.025	532.417
i1_HQ_LWC_c2243/f3p0/1659	592.431	635.666	683.893	214.743	191.266	419.933	704.322	575.958	684.763	259.752	478.293	283.341	2354.99	2325.11	2624.68	334.103	1160.02	1045.97	2140.28	1662.93	2354.16
i1_HQ_LWC_c21141/f3p0/1622	0	0	0	33.0136	13.169	33.3001	0	0	13.7195	47.6455	29.1386	33.458	18.2463	27.1075	42.3292	13.1795	34.134	16.1831	15.1155	15.3463	2.21045
i1_HQ_LWC_c21145/f2p35/1468	580.831	850.445	1053.97	163.371	354.949	281.671	396.716	299.22	295.785	131.61	174.038	137.016	638.348	608.094	547.026	199.789	283.533	338.149	664.911	459.215	554.787
i1_HQ_LWC_c2246/f2p0/1999	219.033	338.033	197.623	24.4308	35.8318	37.965	60.3893	11.5856	51.5292	24.3609	58.5243	34.7047	130.371	147.594	207.933	24.8917	299.344	359.473	119.6	175.951	142.217
i1_HQ_LWC_c2248/f4p396/1625	12263.2	10979.5	13132.2	2838.38	1545.09	1305.93	1846.98	691.207	910.396	3014.36	1412.74	1593.3	727.181	701.201	794.643	3086.73	4147.06	784.467	585.013	396.84	527.906
i2_HQ_LWC_c1564/f13p6/2305	53.8806	120.501	86.8571	393.471	240.932	63.3813	171.344	351.235	338.621	9.19608	189.864	159.255	93.2792	386.33	230.599	227.58	630.017	420.93	330.954	139.483	0
i1_HQ_LWC_c2251/f3p0/1737	1293	1766	1394	892	1163	1095	562	669	641	455	590	532	397	549	467	481	826	1057	387	437	305
i1_HQ_LWC_c21170/f2p0/1631	118.309	114.302	99.1933	869.875	881.666	847.152	1039.6	1609.77	1380.17	731.023	617.119	485.105	443.517	647.866	642.047	476.333	378.281	366.424	744.404	576.314	705.939
i2_HQ_LWC_c1576/f23p2/2310	88.3857	50.7386	103.465	67.1016	18.467	38.0895	289.188	262.709	296.3	136.373	52.9755	14.0484	546.041	281.785	571.04	63.0647	136.193	201.957	890.058	563.417	742.3
i1_HQ_LWC_c21183/f4p2/1815	1179.22	2327	1528.75	4914.89	3554.21	3155.5	2917.8	4612.17	4592.83	4062.43	2229.73	2386.94	1799.81	2167.45	3258.32	1468.96	968.594	852.104	2241.6	1662.35	978.938
i1_HQ_LWC_c36815/f2p0/1976	0	0	42.9855	112.951	24.9766	0	0	0	40.5429	10.5846	43.0347	0.000541344	8.80112	10.7777	57.842	50.995	0	33.5791	35.5966	29.521	0
i1_HQ_LWC_c21211/f2p56/1566	1021.12	744.855	844.92	1127.13	974.721	1480.77	779.567	936.108	931.843	783.215	540.8	748.271	875.462	1280.62	1108.02	620.581	552.25	660.473	898.646	894.851	838.346
i1_HQ_LWC_c36865/f16p0/1378	209.537	222.493	229.001	11928	12881.8	8468.18	19700	21414.4	14891.9	4994.98	7123.79	6220.52	7457.49	10088.7	8464.76	4329.99	5195.63	5870.56	8054.27	6235.98	9573.33
i1_HQ_LWC_c21238/f2p0/1984	6806.8	9972.18	8845.94	35.3099	101.103	96.6709	45.5616	219.86	70.5042	173.615	327.382	259.476	587.619	792.971	600.351	130.113	340.724	357.816	1882.53	914.483	1761.44
i1_HQ_LWC_c21249/f3p6/1566	1	4	11	1022.83	269.568	841.914	1824.82	1236.59	1182.36	1390.71	927.964	789.799	2121.74	2179.57	2270.95	1865.21	1031.51	796.411	2109.7	2784.69	2838.3
i1_HQ_LWC_c21251/f3p3/1745	5864.69	7639.88	5558.16	548.474	706.769	1070.67	311.24	312.182	284.909	399.585	531.705	455.766	463.976	474.701	477.032	798.312	769.131	538.101	351.332	309.221	474.924
i1_HQ_LWC_c11145/f4p3/1837	30.7259	41.7788	55.1774	34.1871	119.933	166.689	37.0773	31.9196	32.601	42.9785	63.3465	68.3783	193.104	132.941	128.576	41.4213	76.4652	127.871	132.089	65.9942	129.106
i1_HQ_LWC_c21327/f3p2/1961	1697	2322	1634	1687	584	667	584	220	470	3416	1927	1434	623	579	673	2238	4599	1819	702	575	702
i1_HQ_LWC_c21333/f2p3/1961	116	90	86	0	1	0	1	0	6	1	2	9	0	1	0	1	8	12	0	1	1
i1_HQ_LWC_c36891/f14p0/1217	5	36	20	16276.4	11183.5	16396.6	1075.45	878.723	118	112032	83017.3	88796.1	451.71	381.035	649.826	62204.6	61475.7	62216.4	451.707	1458.16	1089.3
i2_HQ_LWC_c1618/f13p10/2929	20.2469	40.954	15.8371	49023	30599.8	33225	103755	94053	97318.4	16830.3	13408.6	18013.9	60481.9	64626.7	65511.5	15635.6	9200.52	10434.9	63995.3	54154.4	51660.8
i1_HQ_LWC_c21351/f3p1/1595	2202.71	2280.03	3072.53	847.991	3050.83	1908.36	926.683	973.675	842.066	327.536	750.613	551.455	617.226	545.823	569.754	3231.71	2212.52	2765.63	928.994	973.811	1454.84
i1_HQ_LWC_c21369/f2p0/1793	0	0	0	0	0	2.71942	50.3682	37.6821	48.3782	6.81087	16.354	2.89341	1508.63	585.139	135.379	2.42214	18.2565	22.1997	445.859	631.072	168.629
i1_HQ_LWC_c21416/f4p5/1956	5240.97	6311.98	4574.99	2938.98	1276	1293	3502.99	2037.98	1535	3635.96	1908.98	2196	5477.99	6893	5045	3272.99	4744.99	3697.99	7391.97	6011.98	6548.99
i1_HQ_LWC_c21448/f3p0/1852	645.048	775	873.978	14	10	0	0	0	0	243	98	156	2	0	0	261	388	493	3	0	0
i1_HQ_LWC_c21450/f3p3/1844	1	2	2	2469.19	1904.57	2066.89	34	201	18	12660	9980.59	10616.5	172	181.589	210.603	10564.6	11164.4	10740.1	255.667	169.934	197.227
i2_HQ_LWC_c1644/f13p2/2484	39	93	39	368	136	164	1139	1040	996	174	140	142	1410	1387	1881	165	451	260	1882	1828	2388
i1_HQ_LWC_c2256/f9p0/1992	393.549	229.66	386.281	108.116	174.833	122.499	279.53	279.153	165.477	0	228.828	35.8261	585.27	631.037	485.218	139.604	424.17	562.259	983.582	767.647	1069.13
i1_HQ_LWC_c2257/f4p0/1658	0	0	0	1.56536e-05	74.6557	1.74177e-06	0.000450653	0	0	0	0.0236303	28.2605	0	0.000760379	0	0.838607	0	0.141184	0	23.1373	0
i1_HQ_LWC_c21471/f2p0/1771	40	80	90	50	47	80	837	748	832	77	138	126	1304	1288	1506	79	87	78	1108	1168	1128
i2_HQ_LWC_c1645/f23p3/2904	25	26	26	188	205	564	125	99	73	390	988	731	628	519	550	778	2852	3469	639	426	629
i1_HQ_LWC_c21505/f3p14/1827	414	337	420	438	1015	971	320	349	449	249	456	347	329	372	305	326	377	399	298	240	275
i1_HQ_LWC_c2259/f4p1/1688	566.169	749.572	570.381	1395.79	2837.17	3339.04	2507.95	2737	3052.3	689	1511.96	917.948	1620.41	1976.65	2062.83	929	1538.05	1540.42	1812.42	1906.39	2107.28
i2_HQ_LWC_c1647/f11p2/2831	649	673	672	925	1441	1323	1100	1183	1338	260	442	277	515	1007	1051	200	417	503	576	711	706
i1_HQ_LWC_c2261/f3p0/1670	140.478	166.653	137.799	1167.89	1138.86	1210.62	1474.86	1589.2	1490.03	609.962	766.132	699.088	601.331	1155.39	1191.6	548.799	630.164	691.475	704.44	775.52	582.335
i1_HQ_LWC_c21552/f2p48/1891	4	0	0	270.573	283.452	284.979	0	36.7524	0	235.986	216.514	90.7952	22.6498	11.2906	30.0748	151.176	314.338	197.54	6.60097	9	5
i2_HQ_LWC_c1648/f17p10/2231	668.972	675.512	612.321	708.355	512.409	499.834	265.881	430.027	522.305	554.172	604.463	588.418	366.825	648.873	479.811	482.779	351.766	557.035	407.526	327.508	400.328
i1_HQ_LWC_c2262/f2p6/1792	331.279	894.382	287.219	248.978	393.622	713.393	87.4516	266.802	220.031	177.71	245.583	185.66	169.441	133.568	103.966	147.023	245.614	227.463	90.6604	129.031	78.6431
i1_HQ_LWC_c2264/f5p2/1831	1727.02	1818.36	1796.42	340.042	699.733	498.449	682.687	734.498	584.343	727.514	985.838	828.83	1513.51	1480.54	1200.69	793.901	653.253	809.052	1595.05	935.256	1366.4
i1_HQ_LWC_c2265/f2p0/2009	0	26	38.766	46.8743	43.7341	59.7413	0	13.5336	42.3315	177.398	118.448	118.422	3	17.9137	10.6269	151.385	182.619	140.87	28	8.72935	15
i2_HQ_LWC_c1658/f15p1/2576	591.849	749.788	678.733	614.21	266.342	273.896	1723.86	2717.13	2825.76	554.866	394.038	501.726	1789.03	2304.84	2261.87	409.933	459.473	429.487	1570.91	1585.18	1586.57
i1_HQ_LWC_c2270/f3p0/2005	141.225	548.817	347.178	111.074	352.301	279.962	85.5042	92.7738	67.6851	58.2759	209.654	119.699	217.464	324.385	178.673	61.4929	218.435	434.11	295.551	238.863	244.391
i1_HQ_LWC_c2272/f6p0/1667	292.959	399.827	368.119	796.287	941.125	999.411	561.499	699.328	617.616	541.211	663.62	763.202	739.672	730.69	636.834	581.784	634.146	718.135	560.794	555.953	525.194
i1_HQ_LWC_c2273/f4p1/1955	470.974	680.734	424.524	381.186	434.451	202.112	97.9338	206.554	145	367.851	288.541	175.046	58.7177	74.1957	39	235.274	194.866	241.633	34.5111	78	49
i1_HQ_LWC_c2274/f3p1/1978	580.956	655.76	608.473	404.896	949.256	1112.43	748.758	976.703	898.348	340.447	785.947	533.678	909.282	1142.44	1125.81	678.575	872.494	822.396	1446.48	921.524	1050.3
i1_HQ_LWC_c2277/f2p2/1974	1445	1505	1332	467	477	415	1313	1807	1642	501	411	378	501	1087	1039	245	577	641	408	552	384
i1_HQ_LWC_c2278/f3p0/1873	201.616	384.197	233.672	214.958	519.81	537.965	268.046	268.477	265.728	163.669	429.815	194.068	578.479	587.088	429.87	327.231	528.81	551.655	762.497	389.946	671.589
i1_HQ_LWC_c2279/f2p0/1778	356.503	338.753	404.27	1060.23	1632.01	1070.54	693.722	723.597	615.004	877.683	1088.44	1020.15	829.718	993.723	853.73	840.088	740.691	726.774	539.909	457.279	705.743
i1_HQ_LWC_c11168/f4p0/1717	0	0	0	1.02833	0	0	0	0	0	0	0	0	0	0	0	0	0	0	0	1.0323	0
i1_HQ_LWC_c2282/f3p0/1905	396.618	518.173	223.715	182.698	360.492	477.476	428.937	261.949	328.346	172.411	269.183	154.492	891.987	689.411	730.176	245.291	611.147	393.762	518.844	382.906	431.887
i1_HQ_LWC_c2283/f5p6/1496	117	160	181	5352	4884	5792	214	394	99	4491	5549	4404	859	810	786	2891	6795	7298	546	389	443
i1_HQ_LWC_c2287/f5p0/1969	1422.21	1893.79	1488.76	1493.22	1513.4	1184.37	877.782	832.462	1042.26	1400.45	1539.78	1781.1	816.505	870.737	987.509	1354.59	1423.39	1614.85	558.633	672.385	685.685
i1_HQ_LWC_c11175/f2p0/1984	277.12	515.849	204.866	173.667	312.979	509.249	211.899	420.494	426.53	56.6752	209.506	156.976	220.4	250.573	292.385	193.058	361.15	265.354	461.479	391.731	463.946
i1_HQ_LWC_c2291/f4p2/1593	224.521	189.287	289.872	2064.86	3579.86	4394.94	1186.15	1158.68	1436.7	1087.04	2723.66	2139.48	969.45	1447.13	1184.12	1862.38	1622.26	1663.51	899.588	851.585	747.052
i1_HQ_LWC_c21640/f2p0/1777	413.533	598.623	493.337	1176.59	2022.64	1861.3	969.269	1071.28	1233.81	300.552	676.815	511.988	666.667	1043.82	922.265	377.638	582.286	612.81	562.21	509.54	700.53
i1_HQ_LWC_c11201/f2p0/1898	442.577	508.948	591.96	560.214	546.435	383.792	401.625	569.683	611.78	207.854	529.823	380.783	196.972	573.752	502.358	313.894	183.857	245.555	223.729	318.947	321.918
i1_HQ_LWC_c37036/f8p1/1365	390.809	428.288	333.254	1829.38	2052.99	2667.31	93.5715	254.738	96.405	2653.14	4880.02	2920.86	34.6789	92.3117	108.388	2847.94	8106.02	6080.97	33.7073	55.208	47.7007
i1_HQ_LWC_c37037/f7p2/1246	5.78241	13.3385	4.34918	87.7466	53.8174	102.423	199.103	77.3449	86.9095	2029.98	870.496	909.288	1024.75	1167.6	1066.11	505.74	1012.69	760.616	572.156	502.88	684.683
i1_HQ_LWC_c2295/f4p0/1556	4102.32	2933.72	3929.5	8861.05	8417.65	4749.49	8830.66	11312.9	11130.8	3485.55	4361.25	5037.06	2668.44	6241.24	4674.64	1954.15	1733.86	2662.16	4362.73	4140.5	4113
i1_HQ_LWC_c2297/f2p0/1834	2672	3142	3110	599	690	818	261	318	284	373	518	436	125	237	227	193	542	671	112	137	118
i1_HQ_LWC_c37040/f8p3/1139	11	29	14	6547	4335	5335	275	329	24	32480	23058	25494	114	96	119	18597	28382	23614	318	650	523
i1_HQ_LWC_c37078/f7p4/1296	0	3	0	29	16	0	0	28	0	96	84	132	91	177	50	69	97	72	22	44.9949	52
i1_HQ_LWC_c37085/f7p2/1247	14.606	13.556	11	4	5.63539	16.792	9.5192	10	5.52021	73.851	26.0021	51.4357	18	24.5511	3.41539	38.5693	66.0519	55.6504	7.05749	26.5011	36.5861
i1_HQ_LWC_c2298/f3p3/1801	0	0	0	0	0	0	0	0	0	0	0	0	0	0	0	0	0	0	1.61322	0	0
i1_HQ_LWC_c2302/f8p0/1837	507.953	654.669	562.384	1657.25	2392.24	2379.21	1273.08	1486.18	1378.88	780.326	983.722	907.986	763.563	1226.9	1069.96	861.44	990.284	1090.2	907.315	816.721	875.279
i1_HQ_LWC_c11240/f2p0/2039	96.3176	263.562	219.633	132.433	198.553	171.229	101.011	124.028	141.428	143.33	135.167	108.546	144.495	138.686	105.689	117.69	219.22	181.387	132.513	47.5554	175.973
i1_HQ_LWC_c2303/f5p0/1858	237.524	222.603	142.458	55.5825	413.66	148.857	120.379	152.027	215.98	34.0446	308.023	81.7814	120.602	145.604	115.59	224.734	433.747	150.989	188.949	63.4935	361.641
i1_HQ_LWC_c2304/f4p1/1764	164	220	199	1564	1104	671	253	226	77	3630	2733	2448	182	151	143	3903	3717	3903	392	236	195
i1_HQ_LWC_c21693/f2p0/1610	0	0	19.2062	8.26324	27.5258	27.7753	0	13.724	0	0	0	5.51599	0	11.5858	8.11978	0	3.47809	5.46845	10.8438	21.7409	0
i1_HQ_LWC_c2305/f7p0/1788	1414.15	1772.07	1761.78	810.56	698.226	371.871	4.79697e-06	337.822	58.3272	1455.62	810.526	1071.1	225.573	421.229	0	1359.07	791.698	716.026	452.914	6.09178e-05	306.922
i1_HQ_LWC_c2306/f6p0/1702	0	0	0	0	0	0	0	0	0	0	0	0	0	0	0	0	0	0	0	0	0
i1_HQ_LWC_c4237/f2p5/1754	194.941	295.837	341.796	202.436	258.934	144.119	281.319	294.989	413.501	211.053	148.032	149.132	271.49	288.444	304.035	103.436	465.062	341.7	360.703	237.359	367.856
i1_HQ_LWC_c21702/f2p0/1592	22	50	50	1834	1841	2450	65	156	58	975	1501	1060	100	98	98	640	1099	1071	63	53	59
i1_HQ_LWC_c2307/f4p3/1721	462.222	683.448	744.148	59.5795	253.77	9.75097	770.012	2203.49	1442.06	5.09618e-06	349.556	172.06	238.189	294.63	377.262	0.00655228	400.263	106.195	160.25	452.757	296.742
i1_HQ_LWC_c4240/f2p0/1723	96.3302	73.5869	129.855	783.431	985.7	988.483	194.156	265.381	224.991	958.307	798.387	899.518	161.811	195.972	142.646	758.122	317.358	315.954	122.859	170.334	195.691
i1_HQ_LWC_c2309/f2p11/1710	0	0	0	35.4903	38.4244	118.3	1.30273	70.9041	34.9815	28.1329	29.3368	0	102.618	25.0928	39.3939	6.25141	197.76	182.634	85.3606	26.67	58.6952
i1_HQ_LWC_c37128/f6p1/1382	0	0	0	0	0	0	0	0	0	0	0	0	0	0	0	0	0	0	0	0	0
i1_HQ_LWC_c11251/f2p0/1985	146.143	251.403	223.512	118.457	89.9996	177.644	128.249	97.1097	92.363	97.8028	155.457	100.205	233.685	273.536	279.636	83.6449	720.333	614.084	306.524	234.406	327.658
i1_HQ_LWC_c4266/f3p0/1705	498.244	291.615	392.003	426.286	1604.26	1085.54	290.181	562.927	482.084	297.549	613.031	273.556	468.102	791.409	651.815	218.984	544.068	324.488	321.384	329.95	489.562
i1_HQ_LWC_c2312/f2p0/1611	935.034	775.63	612.258	618.318	589.038	557.289	808.701	698.221	509.269	518.383	370.98	478.846	630.524	873.319	704.852	502.497	280.203	504.762	712.018	538.655	824.823
i1_HQ_LWC_c21730/f2p2/1569	366.913	804.695	657.578	821.994	1200.48	1546.79	952.292	1084.16	929.182	429.921	645.481	658.701	678.055	839.727	838.083	200.658	362.942	303.134	640.685	626.977	601.721
i1_HQ_LWC_c21737/f2p1/1713	126	119.275	45.6065	56.4462	545.782	220.642	7.16364	17.5697	114.033	63.0924	95.2623	13.4474	63.8603	110.39	131.067	72.9363	1392.85	1512.45	51.0871	181.311	103.679
i1_HQ_LWC_c4273/f4p0/1696	67.9423	78.8177	76.8171	301.883	495.246	598.025	75.0621	100.791	60.8147	469.809	876.676	465.466	139.541	165.525	163.526	412.778	1097.38	1127.11	173.938	102.094	143.715
i1_HQ_LWC_c21739/f3p0/1912	44	93	73	172	192	166	124	112	75	165	239	244	51	110	95	141	147	179	72	72	55
i1_HQ_LWC_c21770/f2p4/1474	7.64679	22.1396	1.54437	97.9987	157.838	173.952	10.2112	24.9555	1.77569	326.767	634.802	408.539	15.3849	59.7799	22.7626	586.923	742.796	1004.28	32.0582	13.7636	60.3492
i1_HQ_LWC_c37159/f5p4/1300	243.972	285.984	367.987	0	1.01663	1.01763	5	14	5	5.08944	3.02792	0	2	1.15385	4	4.10526	3.05474	2.00818	8	1	4
i2_HQ_LWC_c1668/f13p3/2924	78.5747	220.466	58.4985	364.749	764.518	294.412	505.802	369.592	446.22	265.281	477.786	258.76	346.286	458.824	228.459	472.173	848.698	1026.79	340.074	195.046	390.321
i1_HQ_LWC_c4284/f2p0/1845	1061.8	1048.78	952.266	756.409	1240.13	1015.87	543.604	646.395	720.504	703.305	540.509	626.047	492.61	798.619	635.33	589.596	401.673	557.829	479.902	545.383	479.277
i2_HQ_LWC_c1671/f10p4/2504	3.26051	17.2689	18.1195	120.357	243.664	267.934	80.1112	98.375	83.2121	8.66034	65.211	42.9881	158.587	181.134	223.786	37.2907	1052.61	1058.26	232.259	216.428	142.06
i1_HQ_LWC_c37162/f5p0/1220	4846	4634.09	4508	2844	18664.5	5509	5107	4710	2331	1636	6098	7092	5415	6578	3373.53	22489.1	4946	13488	12346	10121	13770
i1_HQ_LWC_c37163/f5p0/1329	1.58026	0	0	731.938	780.289	802.344	26452.1	15861.4	16551.1	263.754	421.434	227.277	25831.5	18955.7	20801.7	522.282	362.562	210.103	41054.5	22400.9	28019
i1_HQ_LWC_c21831/f4p0/1799	332.184	297.896	324.005	551	881	755	485	557	547.717	335	505.584	459	759.057	850.961	885.434	585	561.74	656.599	790.571	803.725	957
i1_HQ_LWC_c4291/f3p9/1814	535.399	578.461	482.8	694.985	393.687	537.217	2407	1276.42	1072.46	1993.93	1706.52	1180.3	2114.17	1838.15	1950.88	1343.97	4271.93	2741.59	2192.68	1741.66	2394.54
i2_HQ_LWC_c1672/f10p2/2687	0.000303624	58.6731	0	574.715	1272.4	1417.17	604.882	423.159	605.942	816.64	1019.48	674.775	1444.02	1257.35	1194.38	655.266	1985	2218.31	1571.8	986.018	1432.18
i1_HQ_LWC_c37164/f5p0/1389	28.9963	104.688	3.16684e-05	423.4	2104.84	699.809	1709.96	1509.69	1587.69	0	877.209	247.275	268.86	371.001	421.614	1272.63	930.811	870.217	219.634	252.921	387.542
i1_HQ_LWC_c37165/f5p40/1156	8	6	22	23.0325	302.669	214.431	0	25	1	59	185.951	93.9237	0	4	0	2065.55	2303.67	3012.81	5	0	0
i1_HQ_LWC_c4299/f3p8/1966	0	0.000645125	0	18.7301	0	0	7.52207	44.7625	16.4495	25.4856	60.7376	46.9021	232.551	162.345	122.496	22.2999	160.5	182.056	97.3275	63.7769	103.977
i2_HQ_LWC_c1679/f8p1/2443	5943.21	7658.4	8332.98	718.806	739.069	1142.09	1698.54	2559.14	2991.51	965.502	669.819	308.599	1413.96	1380.35	1082.62	416.204	706.015	416.101	1070.34	1330.86	1150.14
i1_HQ_LWC_c21908/f3p1/1700	675.788	953.649	643.457	3552.99	3914.34	3947.64	3208.35	2877.32	2893.06	980.41	1978.33	1545.35	993.895	2328.93	1676.75	924.196	894.262	1081.48	1352.63	1427.87	1063.14
i1_HQ_LWC_c21954/f5p1/1914	261.655	303.433	343.09	55.0159	109.684	88.4324	48.6374	83.7317	65.0861	105.985	197.655	126.387	137.017	167.451	279.988	53.9854	140.588	247.701	182.177	119.548	203.186
i1_HQ_LWC_c37169/f5p2/1289	16	20	7.93307	1012.03	318.981	555.293	3324.72	1188.52	1646.41	2158.61	1417.87	1532.33	1937.88	3261.52	4209.92	4331.44	5227.25	5058.23	11604.4	16312.2	15845.7
i2_HQ_LWC_c1684/f7p1/2443	35.3184	97.0867	34.0822	56.5852	55.896	163.522	173.826	62.1497	50.071	198.759	354.85	383.715	64.8655	130.142	22.8105	94.7232	35.7098	68.2506	28.7994	27.206	40.7598
i1_HQ_LWC_c4341/f4p0/1493	211.525	221.78	123.424	1190.06	1646.86	1739.38	1442.19	1834.65	1928.45	971.377	1418.1	1288.17	1093.14	1363.07	1171.66	1049.5	770.433	694.412	982.877	1117.22	976.749
i2_HQ_LWC_c1686/f11p0/2379	604.093	741.211	669.872	974.314	1684.76	1862.07	1803.32	1833.6	2253.08	362.326	641.845	395.715	1151.69	1805.37	1558	333.884	1022.77	1015.71	1257.62	1420.7	1260.32
i1_HQ_LWC_c11263/f3p0/1724	0	0.0148796	0	12.3678	28.1828	17.44	29.3321	12.7854	4.26582	82.451	117.724	75.3938	242.721	210.147	146.617	171.107	136.427	142.493	153.952	108.661	155.059
i1_HQ_LWC_c37171/f5p0/1363	494.635	361.811	443.796	1186.47	1488.62	2060.66	1437.25	1022.04	1258.66	587.346	694.097	775.059	1256.65	1243.31	1174.6	1131.6	972.755	987.997	1457.23	1369.13	1762.86
i1_HQ_LWC_c4349/f4p2/1761	206.319	315.72	202.664	279.801	362.064	310.69	148.049	169.874	164.427	357.365	428.254	280.087	225.124	339.315	257.873	478.753	585.951	584.451	354.43	270.018	326.641
i1_HQ_LWC_c37178/f5p1/1324	33.7958	34.7284	41.3202	327.265	329.019	565.736	123.62	87.9109	64.5638	702.305	2032.88	1728.92	337.338	168.28	223.533	733.436	1458.82	872.552	168.645	142.087	188.539
i1_HQ_LWC_c22018/f4p6/1909	784.261	953.796	844.921	485.046	739.464	770.598	543.947	445.043	497.83	545.152	678.357	662.138	1424.48	1615.3	1208.92	376.67	398.709	402.136	1023.13	670.73	786.806
i1_HQ_LWC_c37184/f5p2/1105	1294	1598	1533	2685	2961	3822	3710	3694	4020	3054	3604	3484	2890	3176	3058	2991	2422	2240	2621	2645	2526
i1_HQ_LWC_c2318/f2p0/1844	910	862	778	69	54	137	103	20	97	167	203	131	453	315	251	242	682	223	681	347	477
i1_HQ_LWC_c4358/f3p2/2041	386.185	1031.88	414.732	237.873	493.651	145.522	286.862	254.057	185.483	104.412	374.017	328.844	63.906	155.36	75.2931	310.984	171.234	239.671	38.903	132.124	42.1085
i1_HQ_LWC_c2321/f4p0/1971	335.687	481.656	526.918	11.2664	10.1895	15	30.2031	19.3849	32.98	3	15	0	78.8708	73.2293	33.809	24	10.6348	16.6567	118.186	42.569	111.977
i1_HQ_LWC_c22101/f2p92/1805	224.709	347.987	255.607	644.484	858.08	744.836	505.404	523.527	671.934	320.049	492.788	365.378	337.353	609.022	462.527	240.166	297.04	373.546	273.395	326.394	273.827
i1_HQ_LWC_c37203/f4p2/1157	43	36	52	1162	811	890	2630	1374	884	560	570	406	4423	7029	4585	282	486	385	4175	4039	5685
i1_HQ_LWC_c2324/f2p2/1682	23713.4	22055.8	23267.3	375.041	593.753	735.733	637.526	541.264	579.815	563.344	1020.03	936.856	1797.44	1888.35	1699.4	794.708	512.619	941.68	959.985	906.962	1174.14
i1_HQ_LWC_c22109/f2p0/1758	882.317	1064.97	876.865	287.476	576.109	613.923	550.952	528.173	536.014	217.707	406.517	318.968	1395.85	1165.44	1043.58	455.909	562.307	516.539	2059.22	1283.49	1404.07
i1_HQ_LWC_c2325/f3p0/1989	525.436	564.37	585.524	889	1466.26	1768.95	319	242.636	274	324	588.313	505	248.948	334	328.034	197.36	458.493	484.756	220	250	212.983
i2_HQ_LWC_c1692/f13p2/2879	146.314	44.6535	151.747	62.2108	0	100.435	0	74.1548	154.628	0	133.473	66.3848	126.076	44.1735	81.9179	34.6647	308.975	228.385	164.259	72.3676	131.854
i1_HQ_LWC_c2326/f3p1/1801	3786	4302	4057	443.101	529.171	467	636	745	663	435	586	551	1159	1094	1224	470.096	950	1046	1023	871	1023
i1_HQ_LWC_c22143/f2p0/1842	49.0072	58.6771	52.0174	197.433	535.674	412.667	372.656	386.854	474.977	70.4197	239.37	111.089	236.156	352.355	274.637	74.3379	194.485	156.728	231.833	174.061	265.749
i1_HQ_LWC_c37205/f4p0/1130	56	35	84	7980	15137	11766	4029	2962	1713	17001	18426	18120	6625	6273	3927	43368	30786	44101	2100	4684	5226
i2_HQ_LWC_c1693/f5p2/2701	1153.26	1696.33	1153.07	1039.18	2267.41	2065.27	693.326	920.035	761.166	606.467	1521.64	1151.32	711.011	836.888	787.541	765.162	1539.49	1692.95	558.301	535.395	584.39
i2_HQ_LWC_c1696/f5p0/2628	0	0	0	0	0	0	0	0	0	0	0	0	0	0	0	0	0	0	0	0	0
i1_HQ_LWC_c37211/f4p0/1360	451.853	697.791	503.68	529.928	1288.33	1472.72	377.429	354.508	310.675	538.657	1128.81	582.476	1411.2	1038.87	1163.98	788.34	2094.94	1906.72	1226.53	794.039	1035.63
i1_HQ_LWC_c22201/f2p0/1596	31	56	59	101	148	130	394	309	339	184	297	247	805	813	800	118	255	208	875	662	715
[truncated: 62,881 more rows]
